# Supplementary material for: Genomic Analysis of Multidrug-Resistant Escherichia coli Strains Isolated in Tamaulipas, Mexico
Source: Trop Med Infect Dis. 2023 Sep 26;8(10):458. doi: 10.3390/tropicalmed8100458 (PMC10610597; doi:10.3390/tropicalmed8100458)
Supplement: Supplementary file 1 [file tropicalmed-08-00458-s001.zip]

Archive with 10 entries (8 files):
- Figures/
- Figures/Comparative.jpg
- Figures/GView_Comparation_M.jpg
- Figures/OrthoVen_results-.jpg
- Figures/Phylogenetic_tree_paper.jpg
- Supplementary Tables/
- Supplementary Tables/Table S1 ARGs identified by ResFinder.xlsx
- Supplementary Tables/Table S2. ARGs identified by BV-BRC (PATRIC) E. coli.xlsx
- Supplementary Tables/Table S3 Insertion sequences.xls
- Supplementary Tables/Table S4 Synteny_ARG-IS.pdf
