# Supplementary material for: Genomic Analysis of Multidrug-Resistant Escherichia coli Strains Isolated in Tamaulipas, Mexico
Source: Trop Med Infect Dis. 2023 Sep 26;8(10):458. doi: 10.3390/tropicalmed8100458 (PMC10610597; doi:10.3390/tropicalmed8100458)
Supplement: Supplementary file 1 [file tropicalmed-08-00458-s001.zip › Supplementary Tables/Table S1 ARGs identified by ResFinder.xlsx]

## Sheet: 87CLU
Table S1. ARGs identified by ResFinder
Acquired AMR gene
Resistance gene	Identity	Alignment Length/Gene Length	Coverage	Position in reference	Contig	Position in contig	Phenotype	Accession no.
aadA1	100	792/792	100	1..792	NODE_51_length_9422_cov_60.565054_9422	4236..5027	Spectinomycin, Streptomycin	JQ414041
aadA2b	99.87	780/780	100	1..780	NODE_51_length_9422_cov_60.565054_9422	1843..2622	Spectinomycin, Streptomycin	D43625
aph(3')-Ia	99.88	816/816	100	1..816	NODE_65_length_5337_cov_111.294769_5337	207..1022	Unknown Aminoglycoside, Kanamycin, Kanamycin, Neomycin, Neomycin, Kanamycin, Lividomycin, Paromomycin, Ribostamycin	EF015636
aac(3)-IIa	100	861/861	100	1..861	NODE_89_length_2797_cov_73.084507_2797	1795..2655	Apramycin, Gentamicin, Tobramycin, Dibekacin, Netilmicin, Sisomicin, Gentamicin, Tobramycin	CP023555
aph(6)-Id	100	698/831	83.9952	134..831	NODE_144_length_740_cov_147.599064_740	1..698	Streptomycin	CP000971
aph(6)-Id	100	698/837	83.3931	140..837	NODE_144_length_740_cov_147.599064_740	1..698	Streptomycin	M28829
aph(3'')-Ib	100	600/804	74.6269	205..804	NODE_145_length_737_cov_173.335423_737	138..737	Streptomycin	AF321551
aph(3'')-Ib	100	600/804	74.6269	205..804	NODE_145_length_737_cov_173.335423_737	138..737	Streptomycin	AF024602
aph(3'')-Ib	100	600/804	74.6269	205..804	NODE_145_length_737_cov_173.335423_737	138..737	Streptomycin	AF321550
blaCMY-2	100	1146/1146	100	1..1146	NODE_24_length_63424_cov_44.273999_63424	9274..10419	Amoxicillin, Amoxicillin+Clavulanic acid, Ampicillin, Ampicillin+Clavulanic acid, Cefotaxime, Cefoxitin, Ceftazidime, Piperacillin, Piperacillin+Tazobactam, Ticarcillin, Ticarcillin+Clavulanic acid	X91840
blaTEM-1B	100	861/861	100	1..861	NODE_94_length_2359_cov_57.215487_2359	1212..2072	Amoxicillin, Ampicillin, Cephalothin, Piperacillin, Ticarcillin	AY458016
floR	98.11	1214/1215	99.9177	1..1214	NODE_15_length_113227_cov_71.002086_113227	2571..3784	Chloramphenicol, Florfenicol	AF118107
cmlA1	99.92	1260/1260	100	1..1260	NODE_51_length_9422_cov_60.565054_9422	2884..4143	Chloramphenicol	M64556
sul3	100	792/792	100	1..792	NODE_51_length_9422_cov_60.565054_9422	6709..7500	Sulfamethoxazole	AJ459418
sul2	100	816/816	100	1..816	NODE_135_length_858_cov_291.611331_858	11..826	Sulfamethoxazole	AY034138
tet(A)	100	1200/1200	100	1..1200	NODE_58_length_7507_cov_157.061285_7507	3185..4384	Doxycycline, Tetracycline	AJ517790
dfrA14	100	474/474	100	1..474	NODE_142_length_794_cov_71.500719_794	106..579	Trimethoprim	KF921535
				Chromosomal point mutations - Results
				Species: escherichia_coli
				Genes: gyrA, gyrB, parC, parE, pmrA, pmrB, folP, 23S, 16S-rrsB, 16S-rrsC, 16S-rrsH, ampC-promoter-size-53bp, rpoB
				Mapping methode: blast
				Known Mutations
				excluded
				gyrA
				Mutation	Nucleotide change	Amino acid change	Resistance	PMID
				gyrA p.S83L	TCG -> TTG	S -> L	Nalidixic Acid, Ciprofloxacin	8891148
				gyrA p.D87N	GAC -> AAC	D -> N	Nalidixic Acid, Ciprofloxacin	12654733

## Sheet: 31HGR
Table S1. ARGs identified by ResFinder
Acquired AMR gene
Resistance gene	Identity	Alignment Length/Gene Length	Coverage	Position in reference	Contig	Position in contig	Phenotype	Accession no.
aph(6)-Id	100	837/837	100	1..837	NODE_92_length_5736_cov_2354.236614_5736	2436..3272	Streptomycin	M28829
aph(3'')-Ib	99.88	804/804	100	1..804	NODE_92_length_5736_cov_2354.236614_5736	1633..2436	Streptomycin	AF321551
aadA5	100	789/789	100	1..789	NODE_98_length_4885_cov_157.761023_4885	1780..2568	Spectinomycin, Streptomycin	AF137361
aac(6')-Ib-cr	100	600/600	100	1..600	NODE_117_length_2338_cov_178.429014_2338	123..722	Tobramycin, Dibekacin, Amikacin, Sisomicin, Netilmicin, Fluoroquinolone, Ciprofloxacin, Ciprofloxacin	DQ303918
blaCTX-M-15	100	876/876	100	1..876	NODE_97_length_4887_cov_165.150104_4887	1300..2175	Amoxicillin, Ampicillin, Aztreonam, Cefepime, Cefotaxime, Ceftazidime, Ceftriaxone, Piperacillin, Ticarcillin	AY044436
blaOXA-1	100	831/831	100	1..831	NODE_117_length_2338_cov_178.429014_2338	853..1683	Amoxicillin, Amoxicillin+Clavulanic acid, Ampicillin, Ampicillin+Clavulanic acid, Cefepime, Piperacillin, Piperacillin+Tazobactam	HQ170510
mph(A)	100	906/906	100	1..906	NODE_103_length_3947_cov_137.302067_3947	2897..3802	Erythromycin, Azithromycin, Spiramycin, Telithromycin	D16251
catB3	100	442/633	69.8262	1..442	NODE_117_length_2338_cov_178.429014_2338	1821..2262	Chloramphenicol	AJ009818
catB3	100	442/633	69.8262	1..442	NODE_117_length_2338_cov_178.429014_2338	1821..2262	Chloramphenicol	U13880
sul2	100	816/816	100	1..816	NODE_92_length_5736_cov_2354.236614_5736	757..1572	Sulfamethoxazole	AY034138
sul1	100	840/840	100	1..840	NODE_98_length_4885_cov_157.761023_4885	394..1233	Sulfamethoxazole	U12338
tet(B)	100	1206/1206	100	1..1206	NODE_93_length_5736_cov_185.908995_5736	2459..3664	Doxycycline, Tetracycline, Minocycline	AF326777
dfrA17	100	474/474	100	1..474	NODE_98_length_4885_cov_157.761023_4885	2699..3172	Trimethoprim	FJ460238
qacE	100	282 / 333	100	1...282	NODE_98_length_4885_cov_157.761023_4885	1293...1574	benzylkonium chloride, ethidium bromide, chlorhexidine, cetylpyridinium chloride	8494372	X68232
			Chromosomal point mutations - Results
			Species: escherichia_coli
			Genes: gyrA, gyrB, parC, parE, pmrA, pmrB, folP, 23S, 16S-rrsB, 16S-rrsC, 16S-rrsH, ampC-promoter-size-53bp, rpoB
			Mapping methode: blast
			Known Mutations
			excluded
			gyrA
			Mutation	Nucleotide change	Amino acid change	Resistance	PMID
			gyrA p.S83L	TCG -> TTG	S -> L	Nalidixic Acid, Ciprofloxacin	8891148
			gyrA p.D87N	GAC -> AAC	D -> N	Nalidixic Acid, Ciprofloxacin	12654733
			gyrB
			No mutations found in gyrB
			parC
			Mutation	Nucleotide change	Amino acid change	Resistance	PMID
			parC p.S80I	AGC -> ATC	S -> I	Nalidixic Acid, Ciprofloxacin	8851598
			parE
			Mutation	Nucleotide change	Amino acid change	Resistance	PMID
			parE p.S458T	TCG -> ACG	S -> T	Nalidixic Acid, Ciprofloxacin	14506034

## Sheet: 3AS
Table S1. ARGs identified by ResFinder
Acquired AMR gene
Resistance gene	Identity	Alignment Length/Gene Length	Coverage	Position in reference	Contig	Position in contig	Phenotype	Accession no.
aadA2	100	792/792	100	1..792	NODE_53_length_9858_cov_59.523824_9858	2568..3359	Spectinomycin, Streptomycin	JQ364967
floR	98.19	1214/1215	99.9177	1..1214	NODE_58_length_7904_cov_58.575913_7904	4473..5686	Chloramphenicol, Florfenicol	AF118107
qnrB19	100	645/645	100	1..645	NODE_64_length_5307_cov_1529.258833_5307	3126..3770	Ciprofloxacin	EU432277
sul1	100	840/840	100	1..840	NODE_53_length_9858_cov_59.523824_9858	1224..2063	Sulfamethoxazole	U12338
tet(A)	100	1275/1275	100	1..1275	NODE_58_length_7904_cov_58.575913_7904	6287..7561	Doxycycline, Tetracycline	AF534183
dfrA12	100	498/498	100	1..498	NODE_53_length_9858_cov_59.523824_9858	3767..4264	Trimethoprim	AM040708

## Sheet: 47C
Table S1. ARGs identified by ResFinder
Acquired AMR gene
Resistance gene	Identity	Alignment Length/Gene Length	Coverage	Position in reference	Contig	Position in contig	Phenotype	Accession no.
aadA1	100	792/792	100	1..792	NODE_60_length_9279_cov_64.742991_9279	4374..5165	Spectinomycin, Streptomycin	JQ414041
aadA2b	99.87	780/780	100	1..780	NODE_60_length_9279_cov_64.742991_9279	6779..7558	Spectinomycin, Streptomycin	D43625
aph(3')-Ia	99.88	816/816	100	1..816	NODE_73_length_5293_cov_124.813459_5293	4294..5109	Unknown Aminoglycoside, Kanamycin, Neomycin, Neomycin, Kanamycin, Lividomycin, Paromomycin, Ribostamycin, Kanamycin	EF015636
aac(3)-IIa	100	861/861	100	1..861	NODE_100_length_2751_cov_62.079282_2751	1771..2631	Gentamicin, Tobramycin, Apramycin, Gentamicin, Tobramycin, Dibekacin, Netilmicin, Sisomicin	CP023555
aph(6)-Id	100	837/837	100	1..837	NODE_132_length_1654_cov_173.868738_1654	43..879	Streptomycin	M28829
aph(3'')-Ib	100	776/804	96.5174	29..804	NODE_132_length_1654_cov_173.868738_1654	879..1654	Streptomycin	AF024602
blaCMY-2	100	1146/1146	100	1..1146	NODE_24_length_68527_cov_77.063623_68527	14399..15544	Amoxicillin, Amoxicillin+Clavulanic acid, Ampicillin, Ampicillin+Clavulanic acid, Cefotaxime, Cefoxitin, Ceftazidime, Piperacillin, Piperacillin+Tazobactam, Ticarcillin, Ticarcillin+Clavulanic acid	X91840
blaTEM-1B	100	861/861	100	1..861	NODE_109_length_2316_cov_62.064314_2316	1191..2051	Amoxicillin, Ampicillin, Cephalothin, Piperacillin, Ticarcillin	AY458016
floR	98.11	1214/1215	99.9177	1..1214	NODE_29_length_54904_cov_69.334361_54904	51143..52356	Chloramphenicol, Florfenicol	AF118107
cmlA1	99.92	1260/1260	100	1..1260	NODE_60_length_9279_cov_64.742991_9279	5258..6517	Chloramphenicol	M64556
sul3	100	792/792	100	1..792	NODE_60_length_9279_cov_64.742991_9279	1901..2692	Sulfamethoxazole	AJ459418
sul2	100	816/816	100	1..816	NODE_171_length_858_cov_266.345711_858	33..848	Sulfamethoxazole	AY034138
tet(A)	100	1200/1200	100	1..1200	NODE_66_length_6981_cov_91.183082_6981	2681..3880	Doxycycline, Tetracycline	AJ517790
tet(B)	99.92	1206/1206	100	1..1206	NODE_72_length_5345_cov_198.398633_5345	3006..4211	Doxycycline, Tetracycline, Minocycline	AP000342
dfrA14	100	474/474	100	1..474	NODE_201_length_651_cov_66.066202_651	84..557	Trimethoprim	KF921535
				Chromosomal point mutations - Results
				Species: escherichia_coli
				Genes: gyrA, gyrB, parC, parE, pmrA, pmrB, folP, 23S, 16S-rrsB, 16S-rrsC, 16S-rrsH, ampC-promoter-size-53bp, rpoB
				Mapping methode: blast
				Known Mutations
				excluded
				gyrA
				Mutation	Nucleotide change	Amino acid change	Resistance	PMID
				gyrA p.S83L	TCG -> TTG	S -> L	Nalidixic Acid, Ciprofloxacin	8891148
				gyrA p.D87N	GAC -> AAC	D -> N	Nalidixic Acid, Ciprofloxacin	12654733
				gyrB
				No mutations found in gyrB
				parC
				Mutation	Nucleotide change	Amino acid change	Resistance	PMID
				parC p.S80I	AGC -> ATC	S -> I	Nalidixic Acid, Ciprofloxacin	8851598
				parE
				Mutation	Nucleotide change	Amino acid change	Resistance	PMID
				parE p.S458A	TCG -> GCG	S -> A	Nalidixic Acid, Ciprofloxacin	28598203
