# Supplementary material for: Genomic Analysis of Multidrug-Resistant Escherichia coli Strains Isolated in Tamaulipas, Mexico
Source: Trop Med Infect Dis. 2023 Sep 26;8(10):458. doi: 10.3390/tropicalmed8100458 (PMC10610597; doi:10.3390/tropicalmed8100458)
Supplement: Supplementary file 1 [file tropicalmed-08-00458-s001.zip › Supplementary Tables/Table S2. ARGs identified by BV-BRC (PATRIC) E. coli.xlsx]

## Sheet: 31HGR_patric3_query
Table S2. ARGs identified by BV-BRC (PATRIC) in 31HGR E. coli
Evidence	Property	Source	Genome Name	BRC ID	RefSeq Locus Tag	Alt Locus Tag	Source ID	Source Organism	Gene	Product	Function	Classification	PubMed	Subject Coverage	Query Coverage	Identity	E-value
K-mer Search	Antibiotic Resistance	PATRIC	Escherichia coli 31HGR-K2-500	fig|562.95432.peg.3531					folA, Dfr	Dihydrofolate reductase (EC 1.5.1.3)	Dihydrofolate reductase (EC 1.5.1.3)	antibiotic target in susceptible species	20169085;25288078
K-mer Search	Antibiotic Resistance	PATRIC	Escherichia coli 31HGR-K2-500	fig|562.95432.peg.3487					MdtL	Multidrug efflux pump MdtL (of MFS type)	Multidrug efflux pump MdtL (of MFS type)	efflux pump conferring antibiotic resistance	11566977
K-mer Search	Antibiotic Resistance	PATRIC	Escherichia coli 31HGR-K2-500	fig|562.95432.peg.1081					GdpD	Glycerophosphoryl diester phosphodiesterase (EC 3.1.4.46)	Glycerophosphoryl diester phosphodiesterase (EC 3.1.4.46)	protein altering cell wall charge conferring antibiotic resistance	21899450
K-mer Search	Antibiotic Resistance	PATRIC	Escherichia coli 31HGR-K2-500	fig|562.95432.peg.744					MdfA/Cmr	Multidrug efflux pump MdfA/Cmr (of MFS type), broad spectrum	Multidrug efflux pump MdfA/Cmr (of MFS type), broad spectrum	efflux pump conferring antibiotic resistance	9079913
K-mer Search	Antibiotic Resistance	PATRIC	Escherichia coli 31HGR-K2-500	fig|562.95432.peg.2795					SugE	Small multidrug resistance (SMR) efflux transporter => SugE, quaternary ammonium compounds	Small multidrug resistance (SMR) efflux transporter => SugE, quaternary ammonium compounds	efflux pump conferring antibiotic resistance	11948170
K-mer Search	Antibiotic Resistance	PATRIC	Escherichia coli 31HGR-K2-500	fig|562.95432.peg.3662					MdtABC-TolC	Multidrug efflux system MdtABC-TolC, membrane fusion component MdtA	Multidrug efflux system MdtABC-TolC, membrane fusion component MdtA	efflux pump conferring antibiotic resistance	12107134
K-mer Search	Antibiotic Resistance	PATRIC	Escherichia coli 31HGR-K2-500	fig|562.95432.peg.4268					EF-Tu	Translation elongation factor Tu	Translation elongation factor Tu	antibiotic target in susceptible species	364475;9678602
K-mer Search	Antibiotic Resistance	PATRIC	Escherichia coli 31HGR-K2-500	fig|562.95432.peg.1686					AcrAB-TolC	Transcriptional regulator of acrAB operon, AcrR	Transcriptional regulator of acrAB operon, AcrR	regulator modulating expression of antibiotic resistance genes
K-mer Search	Antibiotic Resistance	PATRIC	Escherichia coli 31HGR-K2-500	fig|562.95432.peg.2050					TolC/OpmH	Outer membrane channel TolC (OpmH)	Outer membrane channel TolC (OpmH)	efflux pump conferring antibiotic resistance	6219270
K-mer Search	Antibiotic Resistance	PATRIC	Escherichia coli 31HGR-K2-500	fig|562.95432.peg.1688					AcrAB-TolC	Multidrug efflux system AcrAB-TolC, inner-membrane proton/drug antiporter AcrB (RND type)	Multidrug efflux system AcrAB-TolC, inner-membrane proton/drug antiporter AcrB (RND type)	efflux pump conferring antibiotic resistance	7651136
K-mer Search	Antibiotic Resistance	PATRIC	Escherichia coli 31HGR-K2-500	fig|562.95432.peg.1615					folP	Dihydropteroate synthase (EC 2.5.1.15)	Dihydropteroate synthase (EC 2.5.1.15)	antibiotic target in susceptible species	15673783
K-mer Search	Antibiotic Resistance	PATRIC	Escherichia coli 31HGR-K2-500	fig|562.95432.peg.3949					S10p	SSU ribosomal protein S10p (S20e)	SSU ribosomal protein S10p (S20e)	antibiotic target in susceptible species	26124155
K-mer Search	Antibiotic Resistance	PATRIC	Escherichia coli 31HGR-K2-500	fig|562.95432.peg.2120					EmrE	Small multidrug resistance (SMR) efflux transporter => EmrE, broad substrate specificity	Small multidrug resistance (SMR) efflux transporter => EmrE, broad substrate specificity	efflux pump conferring antibiotic resistance	23042996;7896833;2185131
K-mer Search	Antibiotic Resistance	PATRIC	Escherichia coli 31HGR-K2-500	fig|562.95432.peg.4909					CatB family	Chloramphenicol O-acetyltransferase (EC 2.3.1.28) => CatB family	Chloramphenicol O-acetyltransferase (EC 2.3.1.28) => CatB family	antibiotic inactivation enzyme	2013403
K-mer Search	Antibiotic Resistance	PATRIC	Escherichia coli 31HGR-K2-500	fig|562.95432.peg.135					gyrA	DNA gyrase subunit A (EC 5.99.1.3)	DNA gyrase subunit A (EC 5.99.1.3)	antibiotic target in susceptible species	9293187
K-mer Search	Antibiotic Resistance	PATRIC	Escherichia coli 31HGR-K2-500	fig|562.95432.peg.1531					AcrEF-TolC	Multidrug efflux system AcrEF-TolC, inner-membrane proton/drug antiporter AcrF (RND type)	Multidrug efflux system AcrEF-TolC, inner-membrane proton/drug antiporter AcrF (RND type)	efflux pump conferring antibiotic resistance	1720861
K-mer Search	Antibiotic Resistance	PATRIC	Escherichia coli 31HGR-K2-500	fig|562.95432.peg.3477					gyrB	DNA gyrase subunit B (EC 5.99.1.3)	DNA gyrase subunit B (EC 5.99.1.3)	antibiotic target in susceptible species	21693461;22279180;9293187
K-mer Search	Antibiotic Resistance	PATRIC	Escherichia coli 31HGR-K2-500	fig|562.95432.peg.4841					CTX-M family	Class A beta-lactamase (EC 3.5.2.6) => CTX-M family, extended-spectrum	Class A beta-lactamase (EC 3.5.2.6) => CTX-M family, extended-spectrum	antibiotic inactivation enzyme	17289764
K-mer Search	Antibiotic Resistance	PATRIC	Escherichia coli 31HGR-K2-500	fig|562.95432.peg.3660					MdtABC-TolC	Multidrug efflux system MdtABC-TolC, inner-membrane proton/drug antiporter MdtC (RND type)	Multidrug efflux system MdtABC-TolC, inner-membrane proton/drug antiporter MdtC (RND type)	efflux pump conferring antibiotic resistance	12107134
K-mer Search	Antibiotic Resistance	PATRIC	Escherichia coli 31HGR-K2-500	fig|562.95432.peg.4824					APH(3'')-I	Aminoglycoside 3''-phosphotransferase (EC 2.7.1.87) => APH(3'')-I	Aminoglycoside 3''-phosphotransferase (EC 2.7.1.87) => APH(3'')-I	antibiotic inactivation enzyme	2167474;2653965;16954315
K-mer Search	Antibiotic Resistance	PATRIC	Escherichia coli 31HGR-K2-500	fig|562.95432.peg.3754					MarR	Multiple antibiotic resistance protein MarR	Multiple antibiotic resistance protein MarR	antibiotic resistance gene cluster,cassette,or operon	7768850;8282690;8383113;9068629
K-mer Search	Antibiotic Resistance	PATRIC	Escherichia coli 31HGR-K2-500	fig|562.95432.peg.3855					GadE	Transcriptional activator GadE	Transcriptional activator GadE	regulator modulating expression of antibiotic resistance genes	14702398;12940989
K-mer Search	Antibiotic Resistance	PATRIC	Escherichia coli 31HGR-K2-500	fig|562.95432.peg.266					EmrKY-TolC	Multidrug efflux system EmrKY-TolC, inner-membrane proton/drug antiporter EmrY (MFS type)	Multidrug efflux system EmrKY-TolC, inner-membrane proton/drug antiporter EmrY (MFS type)	efflux pump conferring antibiotic resistance	20128927;12501312
K-mer Search	Antibiotic Resistance	PATRIC	Escherichia coli 31HGR-K2-500	fig|562.95432.peg.4440					KatG	Catalase-peroxidase KatG (EC 1.11.1.21)	Catalase-peroxidase KatG (EC 1.11.1.21)	antibiotic activation enzyme	14638486
K-mer Search	Antibiotic Resistance	PATRIC	Escherichia coli 31HGR-K2-500	fig|562.95432.peg.3931					EF-Tu	Translation elongation factor Tu	Translation elongation factor Tu	antibiotic target in susceptible species	364475;9678602
K-mer Search	Antibiotic Resistance	PATRIC	Escherichia coli 31HGR-K2-500	fig|562.95432.peg.4656					OxyR	Hydrogen peroxide-inducible genes activator => OxyR	Hydrogen peroxide-inducible genes activator => OxyR	regulator modulating expression of antibiotic resistance genes	25799046
K-mer Search	Antibiotic Resistance	PATRIC	Escherichia coli 31HGR-K2-500	fig|562.95432.peg.3450					EmrD	Multidrug efflux pump EmrD (of MFS type)	Multidrug efflux pump EmrD (of MFS type)	efflux pump conferring antibiotic resistance	8987357;16675700
K-mer Search	Antibiotic Resistance	PATRIC	Escherichia coli 31HGR-K2-500	fig|562.95432.peg.941					H-NS	DNA-binding protein H-NS	DNA-binding protein H-NS	regulator modulating expression of antibiotic resistance genes	14973023
K-mer Search	Antibiotic Resistance	PATRIC	Escherichia coli 31HGR-K2-500	fig|562.95432.peg.1174					AcrZ	AcrZ membrane protein associated with AcrAB-TolC multidrug efflux pump	AcrZ membrane protein associated with AcrAB-TolC multidrug efflux pump	efflux pump conferring antibiotic resistance	23010927
K-mer Search	Antibiotic Resistance	PATRIC	Escherichia coli 31HGR-K2-500	fig|562.95432.peg.2631					Ddl	D-alanine--D-alanine ligase (EC 6.3.2.4)	D-alanine--D-alanine ligase (EC 6.3.2.4)	antibiotic target in susceptible species	24303782;24033232
K-mer Search	Antibiotic Resistance	PATRIC	Escherichia coli 31HGR-K2-500	fig|562.95432.peg.2357					AcrAD-TolC	Aminoglycosides efflux system AcrAD-TolC, inner-membrane proton/drug antiporter AcrD (RND type)	Aminoglycosides efflux system AcrAD-TolC, inner-membrane proton/drug antiporter AcrD (RND type)	efflux pump conferring antibiotic resistance	10692383
K-mer Search	Antibiotic Resistance	PATRIC	Escherichia coli 31HGR-K2-500	fig|562.95432.peg.1532					AcrEF-TolC	Multidrug efflux system AcrEF-TolC, membrane fusion component AcrE	Multidrug efflux system AcrEF-TolC, membrane fusion component AcrE	efflux pump conferring antibiotic resistance	1720861
K-mer Search	Antibiotic Resistance	PATRIC	Escherichia coli 31HGR-K2-500	fig|562.95432.peg.4182					H-NS	DNA-binding protein H-NS	DNA-binding protein H-NS	regulator modulating expression of antibiotic resistance genes	14973023
K-mer Search	Antibiotic Resistance	PATRIC	Escherichia coli 31HGR-K2-500	fig|562.95432.peg.267					EmrKY-TolC	Multidrug efflux system EmrKY-TolC, membrane fusion component EmrK	Multidrug efflux system EmrKY-TolC, membrane fusion component EmrK	efflux pump conferring antibiotic resistance	20128927;12501312
K-mer Search	Antibiotic Resistance	PATRIC	Escherichia coli 31HGR-K2-500	fig|562.95432.peg.969					EF-G	Translation elongation factor G	Translation elongation factor G	antibiotic target in susceptible species	17980694
K-mer Search	Antibiotic Resistance	PATRIC	Escherichia coli 31HGR-K2-500	fig|562.95432.peg.4845					QacE	Small multidrug resistance (SMR) efflux transporter => QacE delta 1, quaternary ammonium compounds	Small multidrug resistance (SMR) efflux transporter => QacE delta 1, quaternary ammonium compounds	efflux pump conferring antibiotic resistance
K-mer Search	Antibiotic Resistance	PATRIC	Escherichia coli 31HGR-K2-500	fig|562.95432.peg.2793					BlaEC family	Class C beta-lactamase (EC 3.5.2.6) => BlaEC family	Class C beta-lactamase (EC 3.5.2.6) => BlaEC family	antibiotic inactivation enzyme
K-mer Search	Antibiotic Resistance	PATRIC	Escherichia coli 31HGR-K2-500	fig|562.95432.peg.3851					MdtEF-TolC	Multidrug efflux system MdtEF-TolC, inner-membrane proton/drug antiporter MdtF (RND type)	Multidrug efflux system MdtEF-TolC, inner-membrane proton/drug antiporter MdtF (RND type)	efflux pump conferring antibiotic resistance	11914367
K-mer Search	Antibiotic Resistance	PATRIC	Escherichia coli 31HGR-K2-500	fig|562.95432.peg.4830					Tet(B)	Tetracycline resistance, MFS efflux pump => Tet(B)	Tetracycline resistance, MFS efflux pump => Tet(B)	efflux pump conferring antibiotic resistance	12435724
K-mer Search	Antibiotic Resistance	PATRIC	Escherichia coli 31HGR-K2-500	fig|562.95432.peg.3530					folA, Dfr	Dihydrofolate reductase (EC 1.5.1.3)	Dihydrofolate reductase (EC 1.5.1.3)	antibiotic target in susceptible species	20169085;25288078
K-mer Search	Antibiotic Resistance	PATRIC	Escherichia coli 31HGR-K2-500	fig|562.95432.peg.1603					MurA	UDP-N-acetylglucosamine 1-carboxyvinyltransferase (EC 2.5.1.7)	UDP-N-acetylglucosamine 1-carboxyvinyltransferase (EC 2.5.1.7)	antibiotic target in susceptible species	8994972
K-mer Search	Antibiotic Resistance	PATRIC	Escherichia coli 31HGR-K2-500	fig|562.95432.peg.4340					EmrAB-TolC	Multidrug efflux system EmrAB-OMF, inner-membrane proton/drug antiporter EmrB (MFS type)	Multidrug efflux system EmrAB-OMF, inner-membrane proton/drug antiporter EmrB (MFS type)	efflux pump conferring antibiotic resistance	1409590
K-mer Search	Antibiotic Resistance	PATRIC	Escherichia coli 31HGR-K2-500	fig|562.95432.peg.4847					folA, Dfr	Dihydrofolate reductase (EC 1.5.1.3)	Dihydrofolate reductase (EC 1.5.1.3)	antibiotic target in susceptible species	20169085;25288078
K-mer Search	Antibiotic Resistance	PATRIC	Escherichia coli 31HGR-K2-500	fig|562.95432.peg.813					kasA	3-oxoacyl-[acyl-carrier-protein] synthase, KASII (EC 2.3.1.179)	3-oxoacyl-[acyl-carrier-protein] synthase, KASII (EC 2.3.1.179)	antibiotic target in susceptible species	10428945
K-mer Search	Antibiotic Resistance	PATRIC	Escherichia coli 31HGR-K2-500	fig|562.95432.peg.3661					MdtABC-TolC	Multidrug efflux system MdtABC-TolC, inner-membrane proton/drug antiporter MdtB (RND type)	Multidrug efflux system MdtABC-TolC, inner-membrane proton/drug antiporter MdtB (RND type)	efflux pump conferring antibiotic resistance	12107134
K-mer Search	Antibiotic Resistance	PATRIC	Escherichia coli 31HGR-K2-500	fig|562.95432.peg.1773					Ddl	D-alanine--D-alanine ligase (EC 6.3.2.4)	D-alanine--D-alanine ligase (EC 6.3.2.4)	antibiotic target in susceptible species	24303782;24033232
K-mer Search	Antibiotic Resistance	PATRIC	Escherichia coli 31HGR-K2-500	fig|562.95432.peg.4877					Mph(A) family	Macrolide 2'-phosphotransferase => Mph(A) family	Macrolide 2'-phosphotransferase => Mph(A) family	antibiotic inactivation enzyme	10960087
K-mer Search	Antibiotic Resistance	PATRIC	Escherichia coli 31HGR-K2-500	fig|562.95432.peg.4313					PgsA	CDP-diacylglycerol--glycerol-3-phosphate 3-phosphatidyltransferase (EC 2.7.8.5)	CDP-diacylglycerol--glycerol-3-phosphate 3-phosphatidyltransferase (EC 2.7.8.5)	protein altering cell wall charge conferring antibiotic resistance	22238576
K-mer Search	Antibiotic Resistance	PATRIC	Escherichia coli 31HGR-K2-500	fig|562.95432.peg.4275					rpoB	DNA-directed RNA polymerase beta subunit (EC 2.7.7.6)	DNA-directed RNA polymerase beta subunit (EC 2.7.7.6)	antibiotic target in susceptible species	3050121;15047531;16723576
K-mer Search	Antibiotic Resistance	PATRIC	Escherichia coli 31HGR-K2-500	fig|562.95432.peg.2567					rho	Transcription termination factor Rho	Transcription termination factor Rho	antibiotic target in susceptible species	8466900
K-mer Search	Antibiotic Resistance	PATRIC	Escherichia coli 31HGR-K2-500	fig|562.95432.peg.3803					MdtM	Multidrug efflux pump MdtM (of MFS type)	Multidrug efflux pump MdtM (of MFS type)	efflux pump conferring antibiotic resistance	23221628
K-mer Search	Antibiotic Resistance	PATRIC	Escherichia coli 31HGR-K2-500	fig|562.95432.peg.3852					MdtEF-TolC	Multidrug efflux system MdtEF-TolC, membrane fusion component MdtE	Multidrug efflux system MdtEF-TolC, membrane fusion component MdtE	efflux pump conferring antibiotic resistance	11914367
K-mer Search	Antibiotic Resistance	PATRIC	Escherichia coli 31HGR-K2-500	fig|562.95432.peg.706					MacB	Macrolide export ATP-binding/permease protein MacB	Macrolide export ATP-binding/permease protein MacB	efflux pump conferring antibiotic resistance	11544226
K-mer Search	Antibiotic Resistance	PATRIC	Escherichia coli 31HGR-K2-500	fig|562.95432.peg.4910					OXA-1 family	Class D beta-lactamase (EC 3.5.2.6) => OXA-1 family	Class D beta-lactamase (EC 3.5.2.6) => OXA-1 family	antibiotic inactivation enzyme
K-mer Search	Antibiotic Resistance	PATRIC	Escherichia coli 31HGR-K2-500	fig|562.95432.peg.3755					MarA	Multiple antibiotic resistance protein MarA	Multiple antibiotic resistance protein MarA	antibiotic resistance gene cluster,cassette,or operon	8383113;9068629
K-mer Search	Antibiotic Resistance	PATRIC	Escherichia coli 31HGR-K2-500	fig|562.95432.peg.1687					AcrAB-TolC	Multidrug efflux system AcrAB-TolC, membrane fusion component AcrA	Multidrug efflux system AcrAB-TolC, membrane fusion component AcrA	efflux pump conferring antibiotic resistance	7651136
K-mer Search	Antibiotic Resistance	PATRIC	Escherichia coli 31HGR-K2-500	fig|562.95432.peg.4341					EmrAB-TolC	Multidrug efflux system EmrAB-OMF, membrane fusion component EmrA	Multidrug efflux system EmrAB-OMF, membrane fusion component EmrA	efflux pump conferring antibiotic resistance	1409590
K-mer Search	Antibiotic Resistance	PATRIC	Escherichia coli 31HGR-K2-500	fig|562.95432.peg.2296					inhA, fabI	Enoyl-[acyl-carrier-protein] reductase [NADH] (EC 1.3.1.9)	Enoyl-[acyl-carrier-protein] reductase [NADH] (EC 1.3.1.9)	antibiotic target in susceptible species	18193820;10869170;8284673
K-mer Search	Antibiotic Resistance	PATRIC	Escherichia coli 31HGR-K2-500	fig|562.95432.peg.891					Alr	Alanine racemase (EC 5.1.1.1)	Alanine racemase (EC 5.1.1.1)	antibiotic target in susceptible species	19748470;24303782
K-mer Search	Antibiotic Resistance	PATRIC	Escherichia coli 31HGR-K2-500	fig|562.95432.peg.968					EF-Tu	Translation elongation factor Tu	Translation elongation factor Tu	antibiotic target in susceptible species	364475;9678602
K-mer Search	Antibiotic Resistance	PATRIC	Escherichia coli 31HGR-K2-500	fig|562.95432.peg.707					MacA	Macrolide-specific efflux protein MacA	Macrolide-specific efflux protein MacA	efflux pump conferring antibiotic resistance	11544226
K-mer Search	Antibiotic Resistance	PATRIC	Escherichia coli 31HGR-K2-500	fig|562.95432.peg.1960					Alr	Alanine racemase (EC 5.1.1.1)	Alanine racemase (EC 5.1.1.1)	antibiotic target in susceptible species	19748470;24303782
K-mer Search	Antibiotic Resistance	PATRIC	Escherichia coli 31HGR-K2-500	fig|562.95432.peg.4214					gidB	16S rRNA (guanine(527)-N(7))-methyltransferase (EC 2.1.1.170)	16S rRNA (guanine(527)-N(7))-methyltransferase (EC 2.1.1.170)	gene conferring resistance via absence	17238915
K-mer Search	Antibiotic Resistance	PATRIC	Escherichia coli 31HGR-K2-500	fig|562.95432.peg.3505					Iso-tRNA	Isoleucyl-tRNA synthetase (EC 6.1.1.5)	Isoleucyl-tRNA synthetase (EC 6.1.1.5)	antibiotic target in susceptible species	7929087
K-mer Search	Antibiotic Resistance	PATRIC	Escherichia coli 31HGR-K2-500	fig|562.95432.peg.4870					EF-Tu	Translation elongation factor Tu	Translation elongation factor Tu	antibiotic target in susceptible species	364475;9678602
K-mer Search	Antibiotic Resistance	PATRIC	Escherichia coli 31HGR-K2-500	fig|562.95432.peg.971					S12p	SSU ribosomal protein S12p (S23e)	SSU ribosomal protein S12p (S23e)	antibiotic target in susceptible species	7934937
K-mer Search	Antibiotic Resistance	PATRIC	Escherichia coli 31HGR-K2-500	fig|562.95432.peg.4276					rpoC	DNA-directed RNA polymerase beta' subunit (EC 2.7.7.6)	DNA-directed RNA polymerase beta' subunit (EC 2.7.7.6)	antibiotic target in susceptible species	16723576
K-mer Search	Antibiotic Resistance	PATRIC	Escherichia coli 31HGR-K2-500	fig|562.95432.peg.745					BcrC	Undecaprenyl-diphosphatase BcrC (EC 3.6.1.27), conveys bacitracin resistance	Undecaprenyl-diphosphatase BcrC (EC 3.6.1.27), conveys bacitracin resistance	antibiotic target protection protein	12486040;15778224;15946938
K-mer Search	Antibiotic Resistance	PATRIC	Escherichia coli 31HGR-K2-500	fig|562.95432.peg.3756					MarB	Multiple antibiotic resistance protein MarB	Multiple antibiotic resistance protein MarB	antibiotic resistance gene cluster,cassette,or operon	8383113;9068629
K-mer Search	Antibiotic Resistance	PATRIC	Escherichia coli 31HGR-K2-500	fig|562.95432.peg.4342					EmrAB-TolC	Multidrug resistance regulator EmrR (MprA)	Multidrug resistance regulator EmrR (MprA)	regulator modulating expression of antibiotic resistance genes	7730261
K-mer Search	Antibiotic Resistance	PATRIC	Escherichia coli 31HGR-K2-500	fig|562.95432.peg.4823					APH(6)-Ic/APH(6)-Id	Aminoglycoside 6-phosphotransferase (EC 2.7.1.72) => APH(6)-Ic/APH(6)-Id	Aminoglycoside 6-phosphotransferase (EC 2.7.1.72) => APH(6)-Ic/APH(6)-Id	antibiotic inactivation enzyme	3889831;15722395
K-mer Search	Antibiotic Resistance	PATRIC	Escherichia coli 31HGR-K2-500	fig|562.95432.peg.3094					dxr	1-deoxy-D-xylulose 5-phosphate reductoisomerase (EC 1.1.1.267)	1-deoxy-D-xylulose 5-phosphate reductoisomerase (EC 1.1.1.267)	antibiotic target in susceptible species	16321944

## Sheet: 87CLU_patric
Table S2. ARGs identified by BV-BRC (PATRIC) in 87CLU E. coli
Evidence	Property	Source	Genome Name	BRC ID	RefSeq Locus Tag	Alt Locus Tag	Source ID	Source Organism	Gene	Product	Function	Classification	PubMed	Subject Coverage	Query Coverage	Identity	E-value
K-mer Search	Antibiotic Resistance	PATRIC	Escherichia coli 87CLU-500-K2	fig|562.94645.peg.4436					MdtABC-TolC	Multidrug efflux system MdtABC-TolC, inner-membrane proton/drug antiporter MdtB (RND type)	Multidrug efflux system MdtABC-TolC, inner-membrane proton/drug antiporter MdtB (RND type)	efflux pump conferring antibiotic resistance	12107134
K-mer Search	Antibiotic Resistance	PATRIC	Escherichia coli 87CLU-500-K2	fig|562.94645.peg.1708					AcrAB-TolC	Multidrug efflux system AcrAB-TolC, membrane fusion component AcrA	Multidrug efflux system AcrAB-TolC, membrane fusion component AcrA	efflux pump conferring antibiotic resistance	7651136
K-mer Search	Antibiotic Resistance	PATRIC	Escherichia coli 87CLU-500-K2	fig|562.94645.peg.2099					EF-Tu	Translation elongation factor Tu	Translation elongation factor Tu	antibiotic target in susceptible species	364475;9678602
K-mer Search	Antibiotic Resistance	PATRIC	Escherichia coli 87CLU-500-K2	fig|562.94645.peg.4549					S10p	SSU ribosomal protein S10p (S20e)	SSU ribosomal protein S10p (S20e)	antibiotic target in susceptible species	26124155
K-mer Search	Antibiotic Resistance	PATRIC	Escherichia coli 87CLU-500-K2	fig|562.94645.peg.5219					EF-Tu	Translation elongation factor Tu	Translation elongation factor Tu	antibiotic target in susceptible species	364475;9678602
K-mer Search	Antibiotic Resistance	PATRIC	Escherichia coli 87CLU-500-K2	fig|562.94645.peg.5049					folP	Dihydropteroate synthase (EC 2.5.1.15)	Dihydropteroate synthase (EC 2.5.1.15)	antibiotic target in susceptible species	15673783
K-mer Search	Antibiotic Resistance	PATRIC	Escherichia coli 87CLU-500-K2	fig|562.94645.peg.4435					MdtABC-TolC	Multidrug efflux system MdtABC-TolC, membrane fusion component MdtA	Multidrug efflux system MdtABC-TolC, membrane fusion component MdtA	efflux pump conferring antibiotic resistance	12107134
K-mer Search	Antibiotic Resistance	PATRIC	Escherichia coli 87CLU-500-K2	fig|562.94645.peg.2462					EmrAB-TolC	Multidrug efflux system EmrAB-OMF, membrane fusion component EmrA	Multidrug efflux system EmrAB-OMF, membrane fusion component EmrA	efflux pump conferring antibiotic resistance	1409590
K-mer Search	Antibiotic Resistance	PATRIC	Escherichia coli 87CLU-500-K2	fig|562.94645.peg.5125					Tet(A)	Tetracycline resistance, MFS efflux pump => Tet(A)	Tetracycline resistance, MFS efflux pump => Tet(A)	efflux pump conferring antibiotic resistance	11272255
K-mer Search	Antibiotic Resistance	PATRIC	Escherichia coli 87CLU-500-K2	fig|562.94645.peg.3502					FloR family	Chloramphenicol/florfenicol resistance, MFS efflux pump => FloR family	Chloramphenicol/florfenicol resistance, MFS efflux pump => FloR family	efflux pump conferring antibiotic resistance	17224413
K-mer Search	Antibiotic Resistance	PATRIC	Escherichia coli 87CLU-500-K2	fig|562.94645.peg.2222					EmrD	Multidrug efflux pump EmrD (of MFS type)	Multidrug efflux pump EmrD (of MFS type)	efflux pump conferring antibiotic resistance	8987357;16675700
K-mer Search	Antibiotic Resistance	PATRIC	Escherichia coli 87CLU-500-K2	fig|562.94645.peg.5184					APH(3')-I	Aminoglycoside 3'-phosphotransferase (EC 2.7.1.95) => APH(3')-I	Aminoglycoside 3'-phosphotransferase (EC 2.7.1.95) => APH(3')-I	antibiotic inactivation enzyme	6270337;2832861;2160941
K-mer Search	Antibiotic Resistance	PATRIC	Escherichia coli 87CLU-500-K2	fig|562.94645.peg.1220					dxr	1-deoxy-D-xylulose 5-phosphate reductoisomerase (EC 1.1.1.267)	1-deoxy-D-xylulose 5-phosphate reductoisomerase (EC 1.1.1.267)	antibiotic target in susceptible species	16321944
K-mer Search	Antibiotic Resistance	PATRIC	Escherichia coli 87CLU-500-K2	fig|562.94645.peg.3882					PgsA	CDP-diacylglycerol--glycerol-3-phosphate 3-phosphatidyltransferase (EC 2.7.8.5)	CDP-diacylglycerol--glycerol-3-phosphate 3-phosphatidyltransferase (EC 2.7.8.5)	protein altering cell wall charge conferring antibiotic resistance	22238576
K-mer Search	Antibiotic Resistance	PATRIC	Escherichia coli 87CLU-500-K2	fig|562.94645.peg.1707					AcrAB-TolC	Multidrug efflux system AcrAB-TolC, inner-membrane proton/drug antiporter AcrB (RND type)	Multidrug efflux system AcrAB-TolC, inner-membrane proton/drug antiporter AcrB (RND type)	efflux pump conferring antibiotic resistance	7651136
K-mer Search	Antibiotic Resistance	PATRIC	Escherichia coli 87CLU-500-K2	fig|562.94645.peg.5047					QacE	Small multidrug resistance (SMR) efflux transporter => QacE, quaternary ammonium compounds	Small multidrug resistance (SMR) efflux transporter => QacE, quaternary ammonium compounds	efflux pump conferring antibiotic resistance
K-mer Search	Antibiotic Resistance	PATRIC	Escherichia coli 87CLU-500-K2	fig|562.94645.peg.3964					MacB	Macrolide export ATP-binding/permease protein MacB	Macrolide export ATP-binding/permease protein MacB	efflux pump conferring antibiotic resistance	11544226
K-mer Search	Antibiotic Resistance	PATRIC	Escherichia coli 87CLU-500-K2	fig|562.94645.peg.1496					inhA, fabI	Enoyl-[acyl-carrier-protein] reductase [NADH] (EC 1.3.1.9)	Enoyl-[acyl-carrier-protein] reductase [NADH] (EC 1.3.1.9)	antibiotic target in susceptible species	18193820;10869170;8284673
K-mer Search	Antibiotic Resistance	PATRIC	Escherichia coli 87CLU-500-K2	fig|562.94645.peg.2293					gidB	16S rRNA (guanine(527)-N(7))-methyltransferase (EC 2.1.1.170)	16S rRNA (guanine(527)-N(7))-methyltransferase (EC 2.1.1.170)	gene conferring resistance via absence	17238915
K-mer Search	Antibiotic Resistance	PATRIC	Escherichia coli 87CLU-500-K2	fig|562.94645.peg.1922					MdtEF-TolC	Multidrug efflux system MdtEF-TolC, inner-membrane proton/drug antiporter MdtF (RND type)	Multidrug efflux system MdtEF-TolC, inner-membrane proton/drug antiporter MdtF (RND type)	efflux pump conferring antibiotic resistance	11914367
K-mer Search	Antibiotic Resistance	PATRIC	Escherichia coli 87CLU-500-K2	fig|562.94645.peg.2892					AcrAD-TolC	Aminoglycosides efflux system AcrAD-TolC, inner-membrane proton/drug antiporter AcrD (RND type)	Aminoglycosides efflux system AcrAD-TolC, inner-membrane proton/drug antiporter AcrD (RND type)	efflux pump conferring antibiotic resistance	10692383
K-mer Search	Antibiotic Resistance	PATRIC	Escherichia coli 87CLU-500-K2	fig|562.94645.peg.3475					gyrA	DNA gyrase subunit A (EC 5.99.1.3)	DNA gyrase subunit A (EC 5.99.1.3)	antibiotic target in susceptible species	9293187
K-mer Search	Antibiotic Resistance	PATRIC	Escherichia coli 87CLU-500-K2	fig|562.94645.peg.5312					TEM family	Class A beta-lactamase (EC 3.5.2.6) => TEM family	Class A beta-lactamase (EC 3.5.2.6) => TEM family	antibiotic inactivation enzyme	11585791
K-mer Search	Antibiotic Resistance	PATRIC	Escherichia coli 87CLU-500-K2	fig|562.94645.peg.4285					KatG	Catalase-peroxidase KatG (EC 1.11.1.21)	Catalase-peroxidase KatG (EC 1.11.1.21)	antibiotic activation enzyme	14638486
K-mer Search	Antibiotic Resistance	PATRIC	Escherichia coli 87CLU-500-K2	fig|562.94645.peg.2461					EmrAB-TolC	Multidrug efflux system EmrAB-OMF, inner-membrane proton/drug antiporter EmrB (MFS type)	Multidrug efflux system EmrAB-OMF, inner-membrane proton/drug antiporter EmrB (MFS type)	efflux pump conferring antibiotic resistance	1409590
K-mer Search	Antibiotic Resistance	PATRIC	Escherichia coli 87CLU-500-K2	fig|562.94645.peg.969					MdtM	Multidrug efflux pump MdtM (of MFS type)	Multidrug efflux pump MdtM (of MFS type)	efflux pump conferring antibiotic resistance	23221628
K-mer Search	Antibiotic Resistance	PATRIC	Escherichia coli 87CLU-500-K2	fig|562.94645.peg.1440					H-NS	DNA-binding protein H-NS	DNA-binding protein H-NS	regulator modulating expression of antibiotic resistance genes	14973023
K-mer Search	Antibiotic Resistance	PATRIC	Escherichia coli 87CLU-500-K2	fig|562.94645.peg.1621					Ddl	D-alanine--D-alanine ligase (EC 6.3.2.4)	D-alanine--D-alanine ligase (EC 6.3.2.4)	antibiotic target in susceptible species	24303782;24033232
K-mer Search	Antibiotic Resistance	PATRIC	Escherichia coli 87CLU-500-K2	fig|562.94645.peg.4333					CMY/CMY-2/CFE/LAT family	Class C beta-lactamase (EC 3.5.2.6) => CMY/CMY-2/CFE/LAT family	Class C beta-lactamase (EC 3.5.2.6) => CMY/CMY-2/CFE/LAT family	antibiotic inactivation enzyme	8787910;15047515;7811049
K-mer Search	Antibiotic Resistance	PATRIC	Escherichia coli 87CLU-500-K2	fig|562.94645.peg.2248					gyrB	DNA gyrase subunit B (EC 5.99.1.3)	DNA gyrase subunit B (EC 5.99.1.3)	antibiotic target in susceptible species	21693461;22279180;9293187
K-mer Search	Antibiotic Resistance	PATRIC	Escherichia coli 87CLU-500-K2	fig|562.94645.peg.8					AcrEF-TolC	Multidrug efflux system AcrEF-TolC, membrane fusion component AcrE	Multidrug efflux system AcrEF-TolC, membrane fusion component AcrE	efflux pump conferring antibiotic resistance	1720861
K-mer Search	Antibiotic Resistance	PATRIC	Escherichia coli 87CLU-500-K2	fig|562.94645.peg.4331					SugE	Small multidrug resistance (SMR) efflux transporter => SugE, quaternary ammonium compounds	Small multidrug resistance (SMR) efflux transporter => SugE, quaternary ammonium compounds	efflux pump conferring antibiotic resistance	11948170
K-mer Search	Antibiotic Resistance	PATRIC	Escherichia coli 87CLU-500-K2	fig|562.94645.peg.2096					S12p	SSU ribosomal protein S12p (S23e)	SSU ribosomal protein S12p (S23e)	antibiotic target in susceptible species	7934937
K-mer Search	Antibiotic Resistance	PATRIC	Escherichia coli 87CLU-500-K2	fig|562.94645.peg.833					MarB	Multiple antibiotic resistance protein MarB	Multiple antibiotic resistance protein MarB	antibiotic resistance gene cluster,cassette,or operon	8383113;9068629
K-mer Search	Antibiotic Resistance	PATRIC	Escherichia coli 87CLU-500-K2	fig|562.94645.peg.4529					EF-Tu	Translation elongation factor Tu	Translation elongation factor Tu	antibiotic target in susceptible species	364475;9678602
K-mer Search	Antibiotic Resistance	PATRIC	Escherichia coli 87CLU-500-K2	fig|562.94645.peg.79					MurA	UDP-N-acetylglucosamine 1-carboxyvinyltransferase (EC 2.5.1.7)	UDP-N-acetylglucosamine 1-carboxyvinyltransferase (EC 2.5.1.7)	antibiotic target in susceptible species	8994972
K-mer Search	Antibiotic Resistance	PATRIC	Escherichia coli 87CLU-500-K2	fig|562.94645.peg.3054					AcrZ	AcrZ membrane protein associated with AcrAB-TolC multidrug efflux pump	AcrZ membrane protein associated with AcrAB-TolC multidrug efflux pump	efflux pump conferring antibiotic resistance	23010927
K-mer Search	Antibiotic Resistance	PATRIC	Escherichia coli 87CLU-500-K2	fig|562.94645.peg.5385					Tet(B)	Tetracycline resistance, MFS efflux pump => Tet(B)	Tetracycline resistance, MFS efflux pump => Tet(B)	efflux pump conferring antibiotic resistance	12435724
K-mer Search	Antibiotic Resistance	PATRIC	Escherichia coli 87CLU-500-K2	fig|562.94645.peg.2463					EmrAB-TolC	Multidrug resistance regulator EmrR (MprA)	Multidrug resistance regulator EmrR (MprA)	regulator modulating expression of antibiotic resistance genes	7730261
K-mer Search	Antibiotic Resistance	PATRIC	Escherichia coli 87CLU-500-K2	fig|562.94645.peg.2803					EmrKY-TolC	Multidrug efflux system EmrKY-TolC, inner-membrane proton/drug antiporter EmrY (MFS type)	Multidrug efflux system EmrKY-TolC, inner-membrane proton/drug antiporter EmrY (MFS type)	efflux pump conferring antibiotic resistance	20128927;12501312
K-mer Search	Antibiotic Resistance	PATRIC	Escherichia coli 87CLU-500-K2	fig|562.94645.peg.1709					AcrAB-TolC	Transcriptional regulator of acrAB operon, AcrR	Transcriptional regulator of acrAB operon, AcrR	regulator modulating expression of antibiotic resistance genes
K-mer Search	Antibiotic Resistance	PATRIC	Escherichia coli 87CLU-500-K2	fig|562.94645.peg.3515					H-NS	DNA-binding protein H-NS	DNA-binding protein H-NS	regulator modulating expression of antibiotic resistance genes	14973023
K-mer Search	Antibiotic Resistance	PATRIC	Escherichia coli 87CLU-500-K2	fig|562.94645.peg.1925					GadE	Transcriptional activator GadE	Transcriptional activator GadE	regulator modulating expression of antibiotic resistance genes	14702398;12940989
K-mer Search	Antibiotic Resistance	PATRIC	Escherichia coli 87CLU-500-K2	fig|562.94645.peg.1923					MdtEF-TolC	Multidrug efflux system MdtEF-TolC, membrane fusion component MdtE	Multidrug efflux system MdtEF-TolC, membrane fusion component MdtE	efflux pump conferring antibiotic resistance	11914367
K-mer Search	Antibiotic Resistance	PATRIC	Escherichia coli 87CLU-500-K2	fig|562.94645.peg.1138					Ddl	D-alanine--D-alanine ligase (EC 6.3.2.4)	D-alanine--D-alanine ligase (EC 6.3.2.4)	antibiotic target in susceptible species	24303782;24033232
K-mer Search	Antibiotic Resistance	PATRIC	Escherichia coli 87CLU-500-K2	fig|562.94645.peg.835					MarR	Multiple antibiotic resistance protein MarR	Multiple antibiotic resistance protein MarR	antibiotic resistance gene cluster,cassette,or operon	7768850;8282690;8383113;9068629
K-mer Search	Antibiotic Resistance	PATRIC	Escherichia coli 87CLU-500-K2	fig|562.94645.peg.3543					SugE	Small multidrug resistance (SMR) efflux transporter => SugE, quaternary ammonium compounds	Small multidrug resistance (SMR) efflux transporter => SugE, quaternary ammonium compounds	efflux pump conferring antibiotic resistance	11948170
K-mer Search	Antibiotic Resistance	PATRIC	Escherichia coli 87CLU-500-K2	fig|562.94645.peg.1710					AcrAB-TolC	Transcriptional regulator of acrAB operon, AcrR	Transcriptional regulator of acrAB operon, AcrR	regulator modulating expression of antibiotic resistance genes
K-mer Search	Antibiotic Resistance	PATRIC	Escherichia coli 87CLU-500-K2	fig|562.94645.peg.1391					Alr	Alanine racemase (EC 5.1.1.1)	Alanine racemase (EC 5.1.1.1)	antibiotic target in susceptible species	19748470;24303782
K-mer Search	Antibiotic Resistance	PATRIC	Escherichia coli 87CLU-500-K2	fig|562.94645.peg.237					TolC/OpmH	Outer membrane channel TolC (OpmH)	Outer membrane channel TolC (OpmH)	efflux pump conferring antibiotic resistance	6219270
K-mer Search	Antibiotic Resistance	PATRIC	Escherichia coli 87CLU-500-K2	fig|562.94645.peg.1992					GdpD	Glycerophosphoryl diester phosphodiesterase (EC 3.1.4.46)	Glycerophosphoryl diester phosphodiesterase (EC 3.1.4.46)	protein altering cell wall charge conferring antibiotic resistance	21899450
K-mer Search	Antibiotic Resistance	PATRIC	Escherichia coli 87CLU-500-K2	fig|562.94645.peg.834					MarA	Multiple antibiotic resistance protein MarA	Multiple antibiotic resistance protein MarA	antibiotic resistance gene cluster,cassette,or operon	8383113;9068629
K-mer Search	Antibiotic Resistance	PATRIC	Escherichia coli 87CLU-500-K2	fig|562.94645.peg.2970					MdfA/Cmr	Multidrug efflux pump MdfA/Cmr (of MFS type), broad spectrum	Multidrug efflux pump MdfA/Cmr (of MFS type), broad spectrum	efflux pump conferring antibiotic resistance	9079913
K-mer Search	Antibiotic Resistance	PATRIC	Escherichia coli 87CLU-500-K2	fig|562.94645.peg.2653					Alr	Alanine racemase (EC 5.1.1.1)	Alanine racemase (EC 5.1.1.1)	antibiotic target in susceptible species	19748470;24303782
K-mer Search	Antibiotic Resistance	PATRIC	Escherichia coli 87CLU-500-K2	fig|562.94645.peg.5402					folA, Dfr	Dihydrofolate reductase (EC 1.5.1.3)	Dihydrofolate reductase (EC 1.5.1.3)	antibiotic target in susceptible species	20169085;25288078
K-mer Search	Antibiotic Resistance	PATRIC	Escherichia coli 87CLU-500-K2	fig|562.94645.peg.5404					APH(6)-Ic/APH(6)-Id	Aminoglycoside 6-phosphotransferase (EC 2.7.1.72) => APH(6)-Ic/APH(6)-Id	Aminoglycoside 6-phosphotransferase (EC 2.7.1.72) => APH(6)-Ic/APH(6)-Id	antibiotic inactivation enzyme	3889831;15722395
K-mer Search	Antibiotic Resistance	PATRIC	Escherichia coli 87CLU-500-K2	fig|562.94645.peg.4731					EF-Tu	Translation elongation factor Tu	Translation elongation factor Tu	antibiotic target in susceptible species	364475;9678602
K-mer Search	Antibiotic Resistance	PATRIC	Escherichia coli 87CLU-500-K2	fig|562.94645.peg.4723					rpoC	DNA-directed RNA polymerase beta' subunit (EC 2.7.7.6)	DNA-directed RNA polymerase beta' subunit (EC 2.7.7.6)	antibiotic target in susceptible species	16723576
K-mer Search	Antibiotic Resistance	PATRIC	Escherichia coli 87CLU-500-K2	fig|562.94645.peg.4265					OxyR	Hydrogen peroxide-inducible genes activator => OxyR	Hydrogen peroxide-inducible genes activator => OxyR	regulator modulating expression of antibiotic resistance genes	25799046
K-mer Search	Antibiotic Resistance	PATRIC	Escherichia coli 87CLU-500-K2	fig|562.94645.peg.2971					BcrC	Undecaprenyl-diphosphatase BcrC (EC 3.6.1.27), conveys bacitracin resistance	Undecaprenyl-diphosphatase BcrC (EC 3.6.1.27), conveys bacitracin resistance	antibiotic target protection protein	12486040;15778224;15946938
K-mer Search	Antibiotic Resistance	PATRIC	Escherichia coli 87CLU-500-K2	fig|562.94645.peg.3965					MacA	Macrolide-specific efflux protein MacA	Macrolide-specific efflux protein MacA	efflux pump conferring antibiotic resistance	11544226
K-mer Search	Antibiotic Resistance	PATRIC	Escherichia coli 87CLU-500-K2	fig|562.94645.peg.7					AcrEF-TolC	Multidrug efflux system AcrEF-TolC, inner-membrane proton/drug antiporter AcrF (RND type)	Multidrug efflux system AcrEF-TolC, inner-membrane proton/drug antiporter AcrF (RND type)	efflux pump conferring antibiotic resistance	1720861
K-mer Search	Antibiotic Resistance	PATRIC	Escherichia coli 87CLU-500-K2	fig|562.94645.peg.4074					rho	Transcription termination factor Rho	Transcription termination factor Rho	antibiotic target in susceptible species	8466900
K-mer Search	Antibiotic Resistance	PATRIC	Escherichia coli 87CLU-500-K2	fig|562.94645.peg.2258					MdtL	Multidrug efflux pump MdtL (of MFS type)	Multidrug efflux pump MdtL (of MFS type)	efflux pump conferring antibiotic resistance	11566977
K-mer Search	Antibiotic Resistance	PATRIC	Escherichia coli 87CLU-500-K2	fig|562.94645.peg.1093					folA, Dfr	Dihydrofolate reductase (EC 1.5.1.3)	Dihydrofolate reductase (EC 1.5.1.3)	antibiotic target in susceptible species	20169085;25288078
K-mer Search	Antibiotic Resistance	PATRIC	Escherichia coli 87CLU-500-K2	fig|562.94645.peg.5405					APH(3'')-I	Aminoglycoside 3''-phosphotransferase (EC 2.7.1.87) => APH(3'')-I	Aminoglycoside 3''-phosphotransferase (EC 2.7.1.87) => APH(3'')-I	antibiotic inactivation enzyme	2167474;2653965;16954315
K-mer Search	Antibiotic Resistance	PATRIC	Escherichia coli 87CLU-500-K2	fig|562.94645.peg.2804					EmrKY-TolC	Multidrug efflux system EmrKY-TolC, membrane fusion component EmrK	Multidrug efflux system EmrKY-TolC, membrane fusion component EmrK	efflux pump conferring antibiotic resistance	20128927;12501312
K-mer Search	Antibiotic Resistance	PATRIC	Escherichia coli 87CLU-500-K2	fig|562.94645.peg.5292					AAC(3)-II,III,IV,VI,VIII,IX,X	Aminoglycoside N(3)-acetyltransferase (EC 2.3.1.81) => AAC(3)-II,III,IV,VI,VIII,IX,X	Aminoglycoside N(3)-acetyltransferase (EC 2.3.1.81) => AAC(3)-II,III,IV,VI,VIII,IX,X	antibiotic inactivation enzyme	1960117;1354954;18467306;1649572;20387903;6318050;19709289;2060791;8257126;19949054;2060791;10639379
K-mer Search	Antibiotic Resistance	PATRIC	Escherichia coli 87CLU-500-K2	fig|562.94645.peg.3545					BlaEC family	Class C beta-lactamase (EC 3.5.2.6) => BlaEC family	Class C beta-lactamase (EC 3.5.2.6) => BlaEC family	antibiotic inactivation enzyme
K-mer Search	Antibiotic Resistance	PATRIC	Escherichia coli 87CLU-500-K2	fig|562.94645.peg.5045					CmlA family	Chloramphenicol resistance, MFS efflux pump => CmlA family	Chloramphenicol resistance, MFS efflux pump => CmlA family	efflux pump conferring antibiotic resistance	1648560;11959555
K-mer Search	Antibiotic Resistance	PATRIC	Escherichia coli 87CLU-500-K2	fig|562.94645.peg.3108					MdtABC-TolC	Multidrug efflux system MdtABC-TolC, inner-membrane proton/drug antiporter MdtC (RND type)	Multidrug efflux system MdtABC-TolC, inner-membrane proton/drug antiporter MdtC (RND type)	efflux pump conferring antibiotic resistance	12107134
K-mer Search	Antibiotic Resistance	PATRIC	Escherichia coli 87CLU-500-K2	fig|562.94645.peg.91					folP	Dihydropteroate synthase (EC 2.5.1.15)	Dihydropteroate synthase (EC 2.5.1.15)	antibiotic target in susceptible species	15673783
K-mer Search	Antibiotic Resistance	PATRIC	Escherichia coli 87CLU-500-K2	fig|562.94645.peg.4724					rpoB	DNA-directed RNA polymerase beta subunit (EC 2.7.7.6)	DNA-directed RNA polymerase beta subunit (EC 2.7.7.6)	antibiotic target in susceptible species	3050121;15047531;16723576
K-mer Search	Antibiotic Resistance	PATRIC	Escherichia coli 87CLU-500-K2	fig|562.94645.peg.1069					Iso-tRNA	Isoleucyl-tRNA synthetase (EC 6.1.1.5)	Isoleucyl-tRNA synthetase (EC 6.1.1.5)	antibiotic target in susceptible species	7929087
K-mer Search	Antibiotic Resistance	PATRIC	Escherichia coli 87CLU-500-K2	fig|562.94645.peg.1316					kasA	3-oxoacyl-[acyl-carrier-protein] synthase, KASII (EC 2.3.1.179)	3-oxoacyl-[acyl-carrier-protein] synthase, KASII (EC 2.3.1.179)	antibiotic target in susceptible species	10428945
K-mer Search	Antibiotic Resistance	PATRIC	Escherichia coli 87CLU-500-K2	fig|562.94645.peg.3107					MdtABC-TolC	Multidrug efflux system MdtABC-TolC, inner-membrane proton/drug antiporter MdtB (RND type)	Multidrug efflux system MdtABC-TolC, inner-membrane proton/drug antiporter MdtB (RND type)	efflux pump conferring antibiotic resistance	12107134
K-mer Search	Antibiotic Resistance	PATRIC	Escherichia coli 87CLU-500-K2	fig|562.94645.peg.2098					EF-G	Translation elongation factor G	Translation elongation factor G	antibiotic target in susceptible species	17980694

## Sheet: 47C_patric
Table S2. ARGs identified by BV-BRC (PATRIC) in 47C E. coli
Evidence	Property	Source	Genome Name	BRC ID	RefSeq Locus Tag	Alt Locus Tag	Source ID	Source Organism	Gene	Product	Function	Classification	PubMed	Subject Coverage
K-mer Search	Antibiotic Resistance	PATRIC	Escherichia coli 47C-K2-500	fig|562.94882.peg.4750					EF-Tu	Translation elongation factor Tu	Translation elongation factor Tu	antibiotic target in susceptible species	364475;9678602
K-mer Search	Antibiotic Resistance	PATRIC	Escherichia coli 47C-K2-500	fig|562.94882.peg.1640					MdtEF-TolC	Multidrug efflux system MdtEF-TolC, membrane fusion component MdtE	Multidrug efflux system MdtEF-TolC, membrane fusion component MdtE	efflux pump conferring antibiotic resistance	11914367
K-mer Search	Antibiotic Resistance	PATRIC	Escherichia coli 47C-K2-500	fig|562.94882.peg.5384					APH(3'')-I	Aminoglycoside 3''-phosphotransferase (EC 2.7.1.87) => APH(3'')-I	Aminoglycoside 3''-phosphotransferase (EC 2.7.1.87) => APH(3'')-I	antibiotic inactivation enzyme	2167474;2653965;16954315
K-mer Search	Antibiotic Resistance	PATRIC	Escherichia coli 47C-K2-500	fig|562.94882.peg.1383					Alr	Alanine racemase (EC 5.1.1.1)	Alanine racemase (EC 5.1.1.1)	antibiotic target in susceptible species	19748470;24303782
K-mer Search	Antibiotic Resistance	PATRIC	Escherichia coli 47C-K2-500	fig|562.94882.peg.2858					EmrKY-TolC	Multidrug efflux system EmrKY-TolC, inner-membrane proton/drug antiporter EmrY (MFS type)	Multidrug efflux system EmrKY-TolC, inner-membrane proton/drug antiporter EmrY (MFS type)	efflux pump conferring antibiotic resistance	20128927;12501312
K-mer Search	Antibiotic Resistance	PATRIC	Escherichia coli 47C-K2-500	fig|562.94882.peg.2167					gidB	16S rRNA (guanine(527)-N(7))-methyltransferase (EC 2.1.1.170)	16S rRNA (guanine(527)-N(7))-methyltransferase (EC 2.1.1.170)	gene conferring resistance via absence	17238915
K-mer Search	Antibiotic Resistance	PATRIC	Escherichia coli 47C-K2-500	fig|562.94882.peg.560					MarR	Multiple antibiotic resistance protein MarR	Multiple antibiotic resistance protein MarR	antibiotic resistance gene cluster,cassette,or operon	7768850;8282690;8383113;9068629
K-mer Search	Antibiotic Resistance	PATRIC	Escherichia coli 47C-K2-500	fig|562.94882.peg.1639					MdtEF-TolC	Multidrug efflux system MdtEF-TolC, inner-membrane proton/drug antiporter MdtF (RND type)	Multidrug efflux system MdtEF-TolC, inner-membrane proton/drug antiporter MdtF (RND type)	efflux pump conferring antibiotic resistance	11914367
K-mer Search	Antibiotic Resistance	PATRIC	Escherichia coli 47C-K2-500	fig|562.94882.peg.1816					EF-Tu	Translation elongation factor Tu	Translation elongation factor Tu	antibiotic target in susceptible species	364475;9678602
K-mer Search	Antibiotic Resistance	PATRIC	Escherichia coli 47C-K2-500	fig|562.94882.peg.8					AcrEF-TolC	Multidrug efflux system AcrEF-TolC, membrane fusion component AcrE	Multidrug efflux system AcrEF-TolC, membrane fusion component AcrE	efflux pump conferring antibiotic resistance	1720861
K-mer Search	Antibiotic Resistance	PATRIC	Escherichia coli 47C-K2-500	fig|562.94882.peg.4065					MacA	Macrolide-specific efflux protein MacA	Macrolide-specific efflux protein MacA	efflux pump conferring antibiotic resistance	11544226
K-mer Search	Antibiotic Resistance	PATRIC	Escherichia coli 47C-K2-500	fig|562.94882.peg.4439					rho	Transcription termination factor Rho	Transcription termination factor Rho	antibiotic target in susceptible species	8466900
K-mer Search	Antibiotic Resistance	PATRIC	Escherichia coli 47C-K2-500	fig|562.94882.peg.2042					AcrAB-TolC	Multidrug efflux system AcrAB-TolC, inner-membrane proton/drug antiporter AcrB (RND type)	Multidrug efflux system AcrAB-TolC, inner-membrane proton/drug antiporter AcrB (RND type)	efflux pump conferring antibiotic resistance	7651136
K-mer Search	Antibiotic Resistance	PATRIC	Escherichia coli 47C-K2-500	fig|562.94882.peg.1488					inhA, fabI	Enoyl-[acyl-carrier-protein] reductase [NADH] (EC 1.3.1.9)	Enoyl-[acyl-carrier-protein] reductase [NADH] (EC 1.3.1.9)	antibiotic target in susceptible species	18193820;10869170;8284673
K-mer Search	Antibiotic Resistance	PATRIC	Escherichia coli 47C-K2-500	fig|562.94882.peg.7					AcrEF-TolC	Multidrug efflux system AcrEF-TolC, inner-membrane proton/drug antiporter AcrF (RND type)	Multidrug efflux system AcrEF-TolC, inner-membrane proton/drug antiporter AcrF (RND type)	efflux pump conferring antibiotic resistance	1720861
K-mer Search	Antibiotic Resistance	PATRIC	Escherichia coli 47C-K2-500	fig|562.94882.peg.5304					TEM family	Class A beta-lactamase (EC 3.5.2.6) => TEM family	Class A beta-lactamase (EC 3.5.2.6) => TEM family	antibiotic inactivation enzyme	11585791
K-mer Search	Antibiotic Resistance	PATRIC	Escherichia coli 47C-K2-500	fig|562.94882.peg.3796					H-NS	DNA-binding protein H-NS	DNA-binding protein H-NS	regulator modulating expression of antibiotic resistance genes	14973023
K-mer Search	Antibiotic Resistance	PATRIC	Escherichia coli 47C-K2-500	fig|562.94882.peg.3043					AcrZ	AcrZ membrane protein associated with AcrAB-TolC multidrug efflux pump	AcrZ membrane protein associated with AcrAB-TolC multidrug efflux pump	efflux pump conferring antibiotic resistance	23010927
K-mer Search	Antibiotic Resistance	PATRIC	Escherichia coli 47C-K2-500	fig|562.94882.peg.1813					S12p	SSU ribosomal protein S12p (S23e)	SSU ribosomal protein S12p (S23e)	antibiotic target in susceptible species	7934937
K-mer Search	Antibiotic Resistance	PATRIC	Escherichia coli 47C-K2-500	fig|562.94882.peg.4531					KatG	Catalase-peroxidase KatG (EC 1.11.1.21)	Catalase-peroxidase KatG (EC 1.11.1.21)	antibiotic activation enzyme	14638486
K-mer Search	Antibiotic Resistance	PATRIC	Escherichia coli 47C-K2-500	fig|562.94882.peg.1642					GadE	Transcriptional activator GadE	Transcriptional activator GadE	regulator modulating expression of antibiotic resistance genes	14702398;12940989
K-mer Search	Antibiotic Resistance	PATRIC	Escherichia coli 47C-K2-500	fig|562.94882.peg.1432					H-NS	DNA-binding protein H-NS	DNA-binding protein H-NS	regulator modulating expression of antibiotic resistance genes	14973023
K-mer Search	Antibiotic Resistance	PATRIC	Escherichia coli 47C-K2-500	fig|562.94882.peg.5380					folA, Dfr	Dihydrofolate reductase (EC 1.5.1.3)	Dihydrofolate reductase (EC 1.5.1.3)	antibiotic target in susceptible species	20169085;25288078
K-mer Search	Antibiotic Resistance	PATRIC	Escherichia coli 47C-K2-500	fig|562.94882.peg.1070					Iso-tRNA	Isoleucyl-tRNA synthetase (EC 6.1.1.5)	Isoleucyl-tRNA synthetase (EC 6.1.1.5)	antibiotic target in susceptible species	7929087
K-mer Search	Antibiotic Resistance	PATRIC	Escherichia coli 47C-K2-500	fig|562.94882.peg.5205					Tet(B)	Tetracycline resistance, MFS efflux pump => Tet(B)	Tetracycline resistance, MFS efflux pump => Tet(B)	efflux pump conferring antibiotic resistance	12435724
K-mer Search	Antibiotic Resistance	PATRIC	Escherichia coli 47C-K2-500	fig|562.94882.peg.3170					MdtABC-TolC	Multidrug efflux system MdtABC-TolC, inner-membrane proton/drug antiporter MdtC (RND type)	Multidrug efflux system MdtABC-TolC, inner-membrane proton/drug antiporter MdtC (RND type)	efflux pump conferring antibiotic resistance	12107134
K-mer Search	Antibiotic Resistance	PATRIC	Escherichia coli 47C-K2-500	fig|562.94882.peg.561					MarA	Multiple antibiotic resistance protein MarA	Multiple antibiotic resistance protein MarA	antibiotic resistance gene cluster,cassette,or operon	8383113;9068629
K-mer Search	Antibiotic Resistance	PATRIC	Escherichia coli 47C-K2-500	fig|562.94882.peg.4511					OxyR	Hydrogen peroxide-inducible genes activator => OxyR	Hydrogen peroxide-inducible genes activator => OxyR	regulator modulating expression of antibiotic resistance genes	25799046
K-mer Search	Antibiotic Resistance	PATRIC	Escherichia coli 47C-K2-500	fig|562.94882.peg.3809					FloR family	Chloramphenicol/florfenicol resistance, MFS efflux pump => FloR family	Chloramphenicol/florfenicol resistance, MFS efflux pump => FloR family	efflux pump conferring antibiotic resistance	17224413
K-mer Search	Antibiotic Resistance	PATRIC	Escherichia coli 47C-K2-500	fig|562.94882.peg.2948					AcrAD-TolC	Aminoglycosides efflux system AcrAD-TolC, inner-membrane proton/drug antiporter AcrD (RND type)	Aminoglycosides efflux system AcrAD-TolC, inner-membrane proton/drug antiporter AcrD (RND type)	efflux pump conferring antibiotic resistance	10692383
K-mer Search	Antibiotic Resistance	PATRIC	Escherichia coli 47C-K2-500	fig|562.94882.peg.5383					APH(6)-Ic/APH(6)-Id	Aminoglycoside 6-phosphotransferase (EC 2.7.1.72) => APH(6)-Ic/APH(6)-Id	Aminoglycoside 6-phosphotransferase (EC 2.7.1.72) => APH(6)-Ic/APH(6)-Id	antibiotic inactivation enzyme	3889831;15722395
K-mer Search	Antibiotic Resistance	PATRIC	Escherichia coli 47C-K2-500	fig|562.94882.peg.3169					MdtABC-TolC	Multidrug efflux system MdtABC-TolC, inner-membrane proton/drug antiporter MdtB (RND type)	Multidrug efflux system MdtABC-TolC, inner-membrane proton/drug antiporter MdtB (RND type)	efflux pump conferring antibiotic resistance	12107134
K-mer Search	Antibiotic Resistance	PATRIC	Escherichia coli 47C-K2-500	fig|562.94882.peg.234					TolC/OpmH	Outer membrane channel TolC (OpmH)	Outer membrane channel TolC (OpmH)	efflux pump conferring antibiotic resistance	6219270
K-mer Search	Antibiotic Resistance	PATRIC	Escherichia coli 47C-K2-500	fig|562.94882.peg.4758					rpoC	DNA-directed RNA polymerase beta' subunit (EC 2.7.7.6)	DNA-directed RNA polymerase beta' subunit (EC 2.7.7.6)	antibiotic target in susceptible species	16723576
K-mer Search	Antibiotic Resistance	PATRIC	Escherichia coli 47C-K2-500	fig|562.94882.peg.3929					MdtABC-TolC	Multidrug efflux system MdtABC-TolC, membrane fusion component MdtA	Multidrug efflux system MdtABC-TolC, membrane fusion component MdtA	efflux pump conferring antibiotic resistance	12107134
K-mer Search	Antibiotic Resistance	PATRIC	Escherichia coli 47C-K2-500	fig|562.94882.peg.2040					AcrAB-TolC	Transcriptional regulator of acrAB operon, AcrR	Transcriptional regulator of acrAB operon, AcrR	regulator modulating expression of antibiotic resistance genes
K-mer Search	Antibiotic Resistance	PATRIC	Escherichia coli 47C-K2-500	fig|562.94882.peg.3535					gyrA	DNA gyrase subunit A (EC 5.99.1.3)	DNA gyrase subunit A (EC 5.99.1.3)	antibiotic target in susceptible species	9293187
K-mer Search	Antibiotic Resistance	PATRIC	Escherichia coli 47C-K2-500	fig|562.94882.peg.1815					EF-G	Translation elongation factor G	Translation elongation factor G	antibiotic target in susceptible species	17980694
K-mer Search	Antibiotic Resistance	PATRIC	Escherichia coli 47C-K2-500	fig|562.94882.peg.2039					AcrAB-TolC	Transcriptional regulator of acrAB operon, AcrR	Transcriptional regulator of acrAB operon, AcrR	regulator modulating expression of antibiotic resistance genes
K-mer Search	Antibiotic Resistance	PATRIC	Escherichia coli 47C-K2-500	fig|562.94882.peg.2238					EmrD	Multidrug efflux pump EmrD (of MFS type)	Multidrug efflux pump EmrD (of MFS type)	efflux pump conferring antibiotic resistance	8987357;16675700
K-mer Search	Antibiotic Resistance	PATRIC	Escherichia coli 47C-K2-500	fig|562.94882.peg.3928					MdtABC-TolC	Multidrug efflux system MdtABC-TolC, inner-membrane proton/drug antiporter MdtB (RND type)	Multidrug efflux system MdtABC-TolC, inner-membrane proton/drug antiporter MdtB (RND type)	efflux pump conferring antibiotic resistance	12107134
K-mer Search	Antibiotic Resistance	PATRIC	Escherichia coli 47C-K2-500	fig|562.94882.peg.4258					CMY/CMY-2/CFE/LAT family	Class C beta-lactamase (EC 3.5.2.6) => CMY/CMY-2/CFE/LAT family	Class C beta-lactamase (EC 3.5.2.6) => CMY/CMY-2/CFE/LAT family	antibiotic inactivation enzyme	8787910;15047515;7811049
K-mer Search	Antibiotic Resistance	PATRIC	Escherichia coli 47C-K2-500	fig|562.94882.peg.2515					EmrAB-TolC	Multidrug efflux system EmrAB-OMF, inner-membrane proton/drug antiporter EmrB (MFS type)	Multidrug efflux system EmrAB-OMF, inner-membrane proton/drug antiporter EmrB (MFS type)	efflux pump conferring antibiotic resistance	1409590
K-mer Search	Antibiotic Resistance	PATRIC	Escherichia coli 47C-K2-500	fig|562.94882.peg.5289					AAC(3)-II,III,IV,VI,VIII,IX,X	Aminoglycoside N(3)-acetyltransferase (EC 2.3.1.81) => AAC(3)-II,III,IV,VI,VIII,IX,X	Aminoglycoside N(3)-acetyltransferase (EC 2.3.1.81) => AAC(3)-II,III,IV,VI,VIII,IX,X	antibiotic inactivation enzyme	1960117;1354954;18467306;1649572;20387903;6318050;19709289;2060791;8257126;19949054;2060791;10639379
K-mer Search	Antibiotic Resistance	PATRIC	Escherichia coli 47C-K2-500	fig|562.94882.peg.3126					BcrC	Undecaprenyl-diphosphatase BcrC (EC 3.6.1.27), conveys bacitracin resistance	Undecaprenyl-diphosphatase BcrC (EC 3.6.1.27), conveys bacitracin resistance	antibiotic target protection protein	12486040;15778224;15946938
K-mer Search	Antibiotic Resistance	PATRIC	Escherichia coli 47C-K2-500	fig|562.94882.peg.5196					APH(3')-I	Aminoglycoside 3'-phosphotransferase (EC 2.7.1.95) => APH(3')-I	Aminoglycoside 3'-phosphotransferase (EC 2.7.1.95) => APH(3')-I	antibiotic inactivation enzyme	6270337;2832861;2160941
K-mer Search	Antibiotic Resistance	PATRIC	Escherichia coli 47C-K2-500	fig|562.94882.peg.2128					Ddl	D-alanine--D-alanine ligase (EC 6.3.2.4)	D-alanine--D-alanine ligase (EC 6.3.2.4)	antibiotic target in susceptible species	24303782;24033232
K-mer Search	Antibiotic Resistance	PATRIC	Escherichia coli 47C-K2-500	fig|562.94882.peg.1001					Ddl	D-alanine--D-alanine ligase (EC 6.3.2.4)	D-alanine--D-alanine ligase (EC 6.3.2.4)	antibiotic target in susceptible species	24303782;24033232
K-mer Search	Antibiotic Resistance	PATRIC	Escherichia coli 47C-K2-500	fig|562.94882.peg.4757					rpoB	DNA-directed RNA polymerase beta subunit (EC 2.7.7.6)	DNA-directed RNA polymerase beta subunit (EC 2.7.7.6)	antibiotic target in susceptible species	3050121;15047531;16723576
K-mer Search	Antibiotic Resistance	PATRIC	Escherichia coli 47C-K2-500	fig|562.94882.peg.1168					MdtM	Multidrug efflux pump MdtM (of MFS type)	Multidrug efflux pump MdtM (of MFS type)	efflux pump conferring antibiotic resistance	23221628
K-mer Search	Antibiotic Resistance	PATRIC	Escherichia coli 47C-K2-500	fig|562.94882.peg.1836					S10p	SSU ribosomal protein S10p (S20e)	SSU ribosomal protein S10p (S20e)	antibiotic target in susceptible species	26124155
K-mer Search	Antibiotic Resistance	PATRIC	Escherichia coli 47C-K2-500	fig|562.94882.peg.3768					SugE	Small multidrug resistance (SMR) efflux transporter => SugE, quaternary ammonium compounds	Small multidrug resistance (SMR) efflux transporter => SugE, quaternary ammonium compounds	efflux pump conferring antibiotic resistance	11948170
K-mer Search	Antibiotic Resistance	PATRIC	Escherichia coli 47C-K2-500	fig|562.94882.peg.2517					EmrAB-TolC	Multidrug resistance regulator EmrR (MprA)	Multidrug resistance regulator EmrR (MprA)	regulator modulating expression of antibiotic resistance genes	7730261
K-mer Search	Antibiotic Resistance	PATRIC	Escherichia coli 47C-K2-500	fig|562.94882.peg.4066					MacB	Macrolide export ATP-binding/permease protein MacB	Macrolide export ATP-binding/permease protein MacB	efflux pump conferring antibiotic resistance	11544226
K-mer Search	Antibiotic Resistance	PATRIC	Escherichia coli 47C-K2-500	fig|562.94882.peg.2859					EmrKY-TolC	Multidrug efflux system EmrKY-TolC, membrane fusion component EmrK	Multidrug efflux system EmrKY-TolC, membrane fusion component EmrK	efflux pump conferring antibiotic resistance	20128927;12501312
K-mer Search	Antibiotic Resistance	PATRIC	Escherichia coli 47C-K2-500	fig|562.94882.peg.562					MarB	Multiple antibiotic resistance protein MarB	Multiple antibiotic resistance protein MarB	antibiotic resistance gene cluster,cassette,or operon	8383113;9068629
K-mer Search	Antibiotic Resistance	PATRIC	Escherichia coli 47C-K2-500	fig|562.94882.peg.2669					Alr	Alanine racemase (EC 5.1.1.1)	Alanine racemase (EC 5.1.1.1)	antibiotic target in susceptible species	19748470;24303782
K-mer Search	Antibiotic Resistance	PATRIC	Escherichia coli 47C-K2-500	fig|562.94882.peg.919					dxr	1-deoxy-D-xylulose 5-phosphate reductoisomerase (EC 1.1.1.267)	1-deoxy-D-xylulose 5-phosphate reductoisomerase (EC 1.1.1.267)	antibiotic target in susceptible species	16321944
K-mer Search	Antibiotic Resistance	PATRIC	Escherichia coli 47C-K2-500	fig|562.94882.peg.79					MurA	UDP-N-acetylglucosamine 1-carboxyvinyltransferase (EC 2.5.1.7)	UDP-N-acetylglucosamine 1-carboxyvinyltransferase (EC 2.5.1.7)	antibiotic target in susceptible species	8994972
K-mer Search	Antibiotic Resistance	PATRIC	Escherichia coli 47C-K2-500	fig|562.94882.peg.5083					CmlA family	Chloramphenicol resistance, MFS efflux pump => CmlA family	Chloramphenicol resistance, MFS efflux pump => CmlA family	efflux pump conferring antibiotic resistance	1648560;11959555
K-mer Search	Antibiotic Resistance	PATRIC	Escherichia coli 47C-K2-500	fig|562.94882.peg.5192					Tet(A)	Tetracycline resistance, MFS efflux pump => Tet(A)	Tetracycline resistance, MFS efflux pump => Tet(A)	efflux pump conferring antibiotic resistance	11272255
K-mer Search	Antibiotic Resistance	PATRIC	Escherichia coli 47C-K2-500	fig|562.94882.peg.2212					gyrB	DNA gyrase subunit B (EC 5.99.1.3)	DNA gyrase subunit B (EC 5.99.1.3)	antibiotic target in susceptible species	21693461;22279180;9293187
K-mer Search	Antibiotic Resistance	PATRIC	Escherichia coli 47C-K2-500	fig|562.94882.peg.91					folP	Dihydropteroate synthase (EC 2.5.1.15)	Dihydropteroate synthase (EC 2.5.1.15)	antibiotic target in susceptible species	15673783
K-mer Search	Antibiotic Resistance	PATRIC	Escherichia coli 47C-K2-500	fig|562.94882.peg.1046					folA, Dfr	Dihydrofolate reductase (EC 1.5.1.3)	Dihydrofolate reductase (EC 1.5.1.3)	antibiotic target in susceptible species	20169085;25288078
K-mer Search	Antibiotic Resistance	PATRIC	Escherichia coli 47C-K2-500	fig|562.94882.peg.3766					BlaEC family	Class C beta-lactamase (EC 3.5.2.6) => BlaEC family	Class C beta-lactamase (EC 3.5.2.6) => BlaEC family	antibiotic inactivation enzyme
K-mer Search	Antibiotic Resistance	PATRIC	Escherichia coli 47C-K2-500	fig|562.94882.peg.1709					GdpD	Glycerophosphoryl diester phosphodiesterase (EC 3.1.4.46)	Glycerophosphoryl diester phosphodiesterase (EC 3.1.4.46)	protein altering cell wall charge conferring antibiotic resistance	21899450
K-mer Search	Antibiotic Resistance	PATRIC	Escherichia coli 47C-K2-500	fig|562.94882.peg.5085					QacE	Small multidrug resistance (SMR) efflux transporter => QacE, quaternary ammonium compounds	Small multidrug resistance (SMR) efflux transporter => QacE, quaternary ammonium compounds	efflux pump conferring antibiotic resistance
K-mer Search	Antibiotic Resistance	PATRIC	Escherichia coli 47C-K2-500	fig|562.94882.peg.4256					SugE	Small multidrug resistance (SMR) efflux transporter => SugE, quaternary ammonium compounds	Small multidrug resistance (SMR) efflux transporter => SugE, quaternary ammonium compounds	efflux pump conferring antibiotic resistance	11948170
K-mer Search	Antibiotic Resistance	PATRIC	Escherichia coli 47C-K2-500	fig|562.94882.peg.2041					AcrAB-TolC	Multidrug efflux system AcrAB-TolC, membrane fusion component AcrA	Multidrug efflux system AcrAB-TolC, membrane fusion component AcrA	efflux pump conferring antibiotic resistance	7651136
K-mer Search	Antibiotic Resistance	PATRIC	Escherichia coli 47C-K2-500	fig|562.94882.peg.3658					PgsA	CDP-diacylglycerol--glycerol-3-phosphate 3-phosphatidyltransferase (EC 2.7.8.5)	CDP-diacylglycerol--glycerol-3-phosphate 3-phosphatidyltransferase (EC 2.7.8.5)	protein altering cell wall charge conferring antibiotic resistance	22238576
K-mer Search	Antibiotic Resistance	PATRIC	Escherichia coli 47C-K2-500	fig|562.94882.peg.2516					EmrAB-TolC	Multidrug efflux system EmrAB-OMF, membrane fusion component EmrA	Multidrug efflux system EmrAB-OMF, membrane fusion component EmrA	efflux pump conferring antibiotic resistance	1409590
K-mer Search	Antibiotic Resistance	PATRIC	Escherichia coli 47C-K2-500	fig|562.94882.peg.3127					MdfA/Cmr	Multidrug efflux pump MdfA/Cmr (of MFS type), broad spectrum	Multidrug efflux pump MdfA/Cmr (of MFS type), broad spectrum	efflux pump conferring antibiotic resistance	9079913
K-mer Search	Antibiotic Resistance	PATRIC	Escherichia coli 47C-K2-500	fig|562.94882.peg.5087					folP	Dihydropteroate synthase (EC 2.5.1.15)	Dihydropteroate synthase (EC 2.5.1.15)	antibiotic target in susceptible species	15673783
K-mer Search	Antibiotic Resistance	PATRIC	Escherichia coli 47C-K2-500	fig|562.94882.peg.1309					kasA	3-oxoacyl-[acyl-carrier-protein] synthase, KASII (EC 2.3.1.179)	3-oxoacyl-[acyl-carrier-protein] synthase, KASII (EC 2.3.1.179)	antibiotic target in susceptible species	10428945
K-mer Search	Antibiotic Resistance	PATRIC	Escherichia coli 47C-K2-500	fig|562.94882.peg.2202					MdtL	Multidrug efflux pump MdtL (of MFS type)	Multidrug efflux pump MdtL (of MFS type)	efflux pump conferring antibiotic resistance	11566977

## Sheet: 3AS_patric
Table S2. ARGs identified by BV-BRC (PATRIC) in 3AS E. coli
Evidence	Property	Source	Genome Name	BRC ID	RefSeq Locus Tag	Alt Locus Tag	Source ID	Source Organism	Gene	Product	Function	Classification	PubMed
K-mer Search	Antibiotic Resistance	PATRIC	Escherichia coli 3AS-K2-500	fig|562.95414.peg.2869					AcrAB-TolC	Transcriptional regulator of acrAB operon, AcrR	Transcriptional regulator of acrAB operon, AcrR	regulator modulating expression of antibiotic resistance genes
K-mer Search	Antibiotic Resistance	PATRIC	Escherichia coli 3AS-K2-500	fig|562.95414.peg.2995					MdtABC-TolC	Multidrug efflux system MdtABC-TolC, inner-membrane proton/drug antiporter MdtB (RND type)	Multidrug efflux system MdtABC-TolC, inner-membrane proton/drug antiporter MdtB (RND type)	efflux pump conferring antibiotic resistance	12107134
K-mer Search	Antibiotic Resistance	PATRIC	Escherichia coli 3AS-K2-500	fig|562.95414.peg.3929					KatG	Catalase-peroxidase KatG (EC 1.11.1.21)	Catalase-peroxidase KatG (EC 1.11.1.21)	antibiotic activation enzyme	14638486
K-mer Search	Antibiotic Resistance	PATRIC	Escherichia coli 3AS-K2-500	fig|562.95414.peg.2779					Ddl	D-alanine--D-alanine ligase (EC 6.3.2.4)	D-alanine--D-alanine ligase (EC 6.3.2.4)	antibiotic target in susceptible species	24303782;24033232
K-mer Search	Antibiotic Resistance	PATRIC	Escherichia coli 3AS-K2-500	fig|562.95414.peg.3128					rho	Transcription termination factor Rho	Transcription termination factor Rho	antibiotic target in susceptible species	8466900
K-mer Search	Antibiotic Resistance	PATRIC	Escherichia coli 3AS-K2-500	fig|562.95414.peg.1533					MurA	UDP-N-acetylglucosamine 1-carboxyvinyltransferase (EC 2.5.1.7)	UDP-N-acetylglucosamine 1-carboxyvinyltransferase (EC 2.5.1.7)	antibiotic target in susceptible species	8994972
K-mer Search	Antibiotic Resistance	PATRIC	Escherichia coli 3AS-K2-500	fig|562.95414.peg.4367					H-NS	DNA-binding protein H-NS	DNA-binding protein H-NS	regulator modulating expression of antibiotic resistance genes	14973023
K-mer Search	Antibiotic Resistance	PATRIC	Escherichia coli 3AS-K2-500	fig|562.95414.peg.4140					rpoB	DNA-directed RNA polymerase beta subunit (EC 2.7.7.6)	DNA-directed RNA polymerase beta subunit (EC 2.7.7.6)	antibiotic target in susceptible species	3050121;15047531;16723576
K-mer Search	Antibiotic Resistance	PATRIC	Escherichia coli 3AS-K2-500	fig|562.95414.peg.1043					GdpD	Glycerophosphoryl diester phosphodiesterase (EC 3.1.4.46)	Glycerophosphoryl diester phosphodiesterase (EC 3.1.4.46)	protein altering cell wall charge conferring antibiotic resistance	21899450
K-mer Search	Antibiotic Resistance	PATRIC	Escherichia coli 3AS-K2-500	fig|562.95414.peg.273					EmrKY-TolC	Multidrug efflux system EmrKY-TolC, inner-membrane proton/drug antiporter EmrY (MFS type)	Multidrug efflux system EmrKY-TolC, inner-membrane proton/drug antiporter EmrY (MFS type)	efflux pump conferring antibiotic resistance	20128927;12501312
K-mer Search	Antibiotic Resistance	PATRIC	Escherichia coli 3AS-K2-500	fig|562.95414.peg.1763					Alr	Alanine racemase (EC 5.1.1.1)	Alanine racemase (EC 5.1.1.1)	antibiotic target in susceptible species	19748470;24303782
K-mer Search	Antibiotic Resistance	PATRIC	Escherichia coli 3AS-K2-500	fig|562.95414.peg.1666					SugE	Small multidrug resistance (SMR) efflux transporter => SugE, quaternary ammonium compounds	Small multidrug resistance (SMR) efflux transporter => SugE, quaternary ammonium compounds	efflux pump conferring antibiotic resistance	11948170
K-mer Search	Antibiotic Resistance	PATRIC	Escherichia coli 3AS-K2-500	fig|562.95414.peg.2187					H-NS	DNA-binding protein H-NS	DNA-binding protein H-NS	regulator modulating expression of antibiotic resistance genes	14973023
K-mer Search	Antibiotic Resistance	PATRIC	Escherichia coli 3AS-K2-500	fig|562.95414.peg.4637					EF-Tu	Translation elongation factor Tu	Translation elongation factor Tu	antibiotic target in susceptible species	364475;9678602
K-mer Search	Antibiotic Resistance	PATRIC	Escherichia coli 3AS-K2-500	fig|562.95414.peg.881					MarR	Multiple antibiotic resistance protein MarR	Multiple antibiotic resistance protein MarR	antibiotic resistance gene cluster,cassette,or operon	7768850;8282690;8383113;9068629
K-mer Search	Antibiotic Resistance	PATRIC	Escherichia coli 3AS-K2-500	fig|562.95414.peg.4579					Tet(A)	Tetracycline resistance, MFS efflux pump => Tet(A)	Tetracycline resistance, MFS efflux pump => Tet(A)	efflux pump conferring antibiotic resistance	11272255
K-mer Search	Antibiotic Resistance	PATRIC	Escherichia coli 3AS-K2-500	fig|562.95414.peg.925					EF-Tu	Translation elongation factor Tu	Translation elongation factor Tu	antibiotic target in susceptible species	364475;9678602
K-mer Search	Antibiotic Resistance	PATRIC	Escherichia coli 3AS-K2-500	fig|562.95414.peg.2996					MdtABC-TolC	Multidrug efflux system MdtABC-TolC, membrane fusion component MdtA	Multidrug efflux system MdtABC-TolC, membrane fusion component MdtA	efflux pump conferring antibiotic resistance	12107134
K-mer Search	Antibiotic Resistance	PATRIC	Escherichia coli 3AS-K2-500	fig|562.95414.peg.4141					rpoC	DNA-directed RNA polymerase beta' subunit (EC 2.7.7.6)	DNA-directed RNA polymerase beta' subunit (EC 2.7.7.6)	antibiotic target in susceptible species	16723576
K-mer Search	Antibiotic Resistance	PATRIC	Escherichia coli 3AS-K2-500	fig|562.95414.peg.3627					dxr	1-deoxy-D-xylulose 5-phosphate reductoisomerase (EC 1.1.1.267)	1-deoxy-D-xylulose 5-phosphate reductoisomerase (EC 1.1.1.267)	antibiotic target in susceptible species	16321944
K-mer Search	Antibiotic Resistance	PATRIC	Escherichia coli 3AS-K2-500	fig|562.95414.peg.2540					inhA, fabI	Enoyl-[acyl-carrier-protein] reductase [NADH] (EC 1.3.1.9)	Enoyl-[acyl-carrier-protein] reductase [NADH] (EC 1.3.1.9)	antibiotic target in susceptible species	18193820;10869170;8284673
K-mer Search	Antibiotic Resistance	PATRIC	Escherichia coli 3AS-K2-500	fig|562.95414.peg.1605					AcrEF-TolC	Multidrug efflux system AcrEF-TolC, membrane fusion component AcrE	Multidrug efflux system AcrEF-TolC, membrane fusion component AcrE	efflux pump conferring antibiotic resistance	1720861
K-mer Search	Antibiotic Resistance	PATRIC	Escherichia coli 3AS-K2-500	fig|562.95414.peg.2695					MdtL	Multidrug efflux pump MdtL (of MFS type)	Multidrug efflux pump MdtL (of MFS type)	efflux pump conferring antibiotic resistance	11566977
K-mer Search	Antibiotic Resistance	PATRIC	Escherichia coli 3AS-K2-500	fig|562.95414.peg.879					MarB	Multiple antibiotic resistance protein MarB	Multiple antibiotic resistance protein MarB	antibiotic resistance gene cluster,cassette,or operon	8383113;9068629
K-mer Search	Antibiotic Resistance	PATRIC	Escherichia coli 3AS-K2-500	fig|562.95414.peg.2994					MdtABC-TolC	Multidrug efflux system MdtABC-TolC, inner-membrane proton/drug antiporter MdtC (RND type)	Multidrug efflux system MdtABC-TolC, inner-membrane proton/drug antiporter MdtC (RND type)	efflux pump conferring antibiotic resistance	12107134
K-mer Search	Antibiotic Resistance	PATRIC	Escherichia coli 3AS-K2-500	fig|562.95414.peg.2868					AcrAB-TolC	Multidrug efflux system AcrAB-TolC, membrane fusion component AcrA	Multidrug efflux system AcrAB-TolC, membrane fusion component AcrA	efflux pump conferring antibiotic resistance	7651136
K-mer Search	Antibiotic Resistance	PATRIC	Escherichia coli 3AS-K2-500	fig|562.95414.peg.4686					EF-Tu	Translation elongation factor Tu	Translation elongation factor Tu	antibiotic target in susceptible species	364475;9678602
K-mer Search	Antibiotic Resistance	PATRIC	Escherichia coli 3AS-K2-500	fig|562.95414.peg.3764					BcrC	Undecaprenyl-diphosphatase BcrC (EC 3.6.1.27), conveys bacitracin resistance	Undecaprenyl-diphosphatase BcrC (EC 3.6.1.27), conveys bacitracin resistance	antibiotic target protection protein	12486040;15778224;15946938
K-mer Search	Antibiotic Resistance	PATRIC	Escherichia coli 3AS-K2-500	fig|562.95414.peg.3763					MdfA/Cmr	Multidrug efflux pump MdfA/Cmr (of MFS type), broad spectrum	Multidrug efflux pump MdfA/Cmr (of MFS type), broad spectrum	efflux pump conferring antibiotic resistance	9079913
K-mer Search	Antibiotic Resistance	PATRIC	Escherichia coli 3AS-K2-500	fig|562.95414.peg.3987					EmrAB-TolC	Multidrug efflux system EmrAB-OMF, inner-membrane proton/drug antiporter EmrB (MFS type)	Multidrug efflux system EmrAB-OMF, inner-membrane proton/drug antiporter EmrB (MFS type)	efflux pump conferring antibiotic resistance	1409590
K-mer Search	Antibiotic Resistance	PATRIC	Escherichia coli 3AS-K2-500	fig|562.95414.peg.4528					folA, Dfr	Dihydrofolate reductase (EC 1.5.1.3)	Dihydrofolate reductase (EC 1.5.1.3)	antibiotic target in susceptible species	20169085;25288078
K-mer Search	Antibiotic Resistance	PATRIC	Escherichia coli 3AS-K2-500	fig|562.95414.peg.2659					EmrD	Multidrug efflux pump EmrD (of MFS type)	Multidrug efflux pump EmrD (of MFS type)	efflux pump conferring antibiotic resistance	8987357;16675700
K-mer Search	Antibiotic Resistance	PATRIC	Escherichia coli 3AS-K2-500	fig|562.95414.peg.4525					QacE	Small multidrug resistance (SMR) efflux transporter => QacE delta 1, quaternary ammonium compounds	Small multidrug resistance (SMR) efflux transporter => QacE delta 1, quaternary ammonium compounds	efflux pump conferring antibiotic resistance
K-mer Search	Antibiotic Resistance	PATRIC	Escherichia coli 3AS-K2-500	fig|562.95414.peg.2077					MdtM	Multidrug efflux pump MdtM (of MFS type)	Multidrug efflux pump MdtM (of MFS type)	efflux pump conferring antibiotic resistance	23221628
K-mer Search	Antibiotic Resistance	PATRIC	Escherichia coli 3AS-K2-500	fig|562.95414.peg.3989					EmrAB-TolC	Multidrug resistance regulator EmrR (MprA)	Multidrug resistance regulator EmrR (MprA)	regulator modulating expression of antibiotic resistance genes	7730261
K-mer Search	Antibiotic Resistance	PATRIC	Escherichia coli 3AS-K2-500	fig|562.95414.peg.363					AcrAD-TolC	Aminoglycosides efflux system AcrAD-TolC, inner-membrane proton/drug antiporter AcrD (RND type)	Aminoglycosides efflux system AcrAD-TolC, inner-membrane proton/drug antiporter AcrD (RND type)	efflux pump conferring antibiotic resistance	10692383
K-mer Search	Antibiotic Resistance	PATRIC	Escherichia coli 3AS-K2-500	fig|562.95414.peg.4133					EF-Tu	Translation elongation factor Tu	Translation elongation factor Tu	antibiotic target in susceptible species	364475;9678602
K-mer Search	Antibiotic Resistance	PATRIC	Escherichia coli 3AS-K2-500	fig|562.95414.peg.2889					Iso-tRNA	Isoleucyl-tRNA synthetase (EC 6.1.1.5)	Isoleucyl-tRNA synthetase (EC 6.1.1.5)	antibiotic target in susceptible species	7929087
K-mer Search	Antibiotic Resistance	PATRIC	Escherichia coli 3AS-K2-500	fig|562.95414.peg.880					MarA	Multiple antibiotic resistance protein MarA	Multiple antibiotic resistance protein MarA	antibiotic resistance gene cluster,cassette,or operon	8383113;9068629
K-mer Search	Antibiotic Resistance	PATRIC	Escherichia coli 3AS-K2-500	fig|562.95414.peg.4625					QnrB10	Pentapeptide repeat protein QnrB family => Quinolone resistance protein QnrB10	Pentapeptide repeat protein QnrB family => Quinolone resistance protein QnrB10	antibiotic target protection protein	17938184
K-mer Search	Antibiotic Resistance	PATRIC	Escherichia coli 3AS-K2-500	fig|562.95414.peg.1664					BlaEC family	Class C beta-lactamase (EC 3.5.2.6) => BlaEC family	Class C beta-lactamase (EC 3.5.2.6) => BlaEC family	antibiotic inactivation enzyme
K-mer Search	Antibiotic Resistance	PATRIC	Escherichia coli 3AS-K2-500	fig|562.95414.peg.926					EF-G	Translation elongation factor G	Translation elongation factor G	antibiotic target in susceptible species	17980694
K-mer Search	Antibiotic Resistance	PATRIC	Escherichia coli 3AS-K2-500	fig|562.95414.peg.4577					FloR family	Chloramphenicol/florfenicol resistance, MFS efflux pump => FloR family	Chloramphenicol/florfenicol resistance, MFS efflux pump => FloR family	efflux pump conferring antibiotic resistance	17224413
K-mer Search	Antibiotic Resistance	PATRIC	Escherichia coli 3AS-K2-500	fig|562.95414.peg.4291					EF-Tu	Translation elongation factor Tu	Translation elongation factor Tu	antibiotic target in susceptible species	364475;9678602
K-mer Search	Antibiotic Resistance	PATRIC	Escherichia coli 3AS-K2-500	fig|562.95414.peg.3909					OxyR	Hydrogen peroxide-inducible genes activator => OxyR	Hydrogen peroxide-inducible genes activator => OxyR	regulator modulating expression of antibiotic resistance genes	25799046
K-mer Search	Antibiotic Resistance	PATRIC	Escherichia coli 3AS-K2-500	fig|562.95414.peg.3434					AcrZ	AcrZ membrane protein associated with AcrAB-TolC multidrug efflux pump	AcrZ membrane protein associated with AcrAB-TolC multidrug efflux pump	efflux pump conferring antibiotic resistance	23010927
K-mer Search	Antibiotic Resistance	PATRIC	Escherichia coli 3AS-K2-500	fig|562.95414.peg.2729					gidB	16S rRNA (guanine(527)-N(7))-methyltransferase (EC 2.1.1.170)	16S rRNA (guanine(527)-N(7))-methyltransferase (EC 2.1.1.170)	gene conferring resistance via absence	17238915
K-mer Search	Antibiotic Resistance	PATRIC	Escherichia coli 3AS-K2-500	fig|562.95414.peg.1521					folP	Dihydropteroate synthase (EC 2.5.1.15)	Dihydropteroate synthase (EC 2.5.1.15)	antibiotic target in susceptible species	15673783
K-mer Search	Antibiotic Resistance	PATRIC	Escherichia coli 3AS-K2-500	fig|562.95414.peg.2867					AcrAB-TolC	Multidrug efflux system AcrAB-TolC, inner-membrane proton/drug antiporter AcrB (RND type)	Multidrug efflux system AcrAB-TolC, inner-membrane proton/drug antiporter AcrB (RND type)	efflux pump conferring antibiotic resistance	7651136
K-mer Search	Antibiotic Resistance	PATRIC	Escherichia coli 3AS-K2-500	fig|562.95414.peg.1115					MdtEF-TolC	Multidrug efflux system MdtEF-TolC, inner-membrane proton/drug antiporter MdtF (RND type)	Multidrug efflux system MdtEF-TolC, inner-membrane proton/drug antiporter MdtF (RND type)	efflux pump conferring antibiotic resistance	11914367
K-mer Search	Antibiotic Resistance	PATRIC	Escherichia coli 3AS-K2-500	fig|562.95414.peg.2685					gyrB	DNA gyrase subunit B (EC 5.99.1.3)	DNA gyrase subunit B (EC 5.99.1.3)	antibiotic target in susceptible species	21693461;22279180;9293187
K-mer Search	Antibiotic Resistance	PATRIC	Escherichia coli 3AS-K2-500	fig|562.95414.peg.64					gyrA	DNA gyrase subunit A (EC 5.99.1.3)	DNA gyrase subunit A (EC 5.99.1.3)	antibiotic target in susceptible species	9293187
K-mer Search	Antibiotic Resistance	PATRIC	Escherichia coli 3AS-K2-500	fig|562.95414.peg.1114					MdtEF-TolC	Multidrug efflux system MdtEF-TolC, membrane fusion component MdtE	Multidrug efflux system MdtEF-TolC, membrane fusion component MdtE	efflux pump conferring antibiotic resistance	11914367
K-mer Search	Antibiotic Resistance	PATRIC	Escherichia coli 3AS-K2-500	fig|562.95414.peg.1112					GadE	Transcriptional activator GadE	Transcriptional activator GadE	regulator modulating expression of antibiotic resistance genes	14702398;12940989
K-mer Search	Antibiotic Resistance	PATRIC	Escherichia coli 3AS-K2-500	fig|562.95414.peg.496					PgsA	CDP-diacylglycerol--glycerol-3-phosphate 3-phosphatidyltransferase (EC 2.7.8.5)	CDP-diacylglycerol--glycerol-3-phosphate 3-phosphatidyltransferase (EC 2.7.8.5)	protein altering cell wall charge conferring antibiotic resistance	22238576
K-mer Search	Antibiotic Resistance	PATRIC	Escherichia coli 3AS-K2-500	fig|562.95414.peg.2237					Alr	Alanine racemase (EC 5.1.1.1)	Alanine racemase (EC 5.1.1.1)	antibiotic target in susceptible species	19748470;24303782
K-mer Search	Antibiotic Resistance	PATRIC	Escherichia coli 3AS-K2-500	fig|562.95414.peg.2313					kasA	3-oxoacyl-[acyl-carrier-protein] synthase, KASII (EC 2.3.1.179)	3-oxoacyl-[acyl-carrier-protein] synthase, KASII (EC 2.3.1.179)	antibiotic target in susceptible species	10428945
K-mer Search	Antibiotic Resistance	PATRIC	Escherichia coli 3AS-K2-500	fig|562.95414.peg.928					S12p	SSU ribosomal protein S12p (S23e)	SSU ribosomal protein S12p (S23e)	antibiotic target in susceptible species	7934937
K-mer Search	Antibiotic Resistance	PATRIC	Escherichia coli 3AS-K2-500	fig|562.95414.peg.2913					folA, Dfr	Dihydrofolate reductase (EC 1.5.1.3)	Dihydrofolate reductase (EC 1.5.1.3)	antibiotic target in susceptible species	20169085;25288078
K-mer Search	Antibiotic Resistance	PATRIC	Escherichia coli 3AS-K2-500	fig|562.95414.peg.2375					MacA	Macrolide-specific efflux protein MacA	Macrolide-specific efflux protein MacA	efflux pump conferring antibiotic resistance	11544226
K-mer Search	Antibiotic Resistance	PATRIC	Escherichia coli 3AS-K2-500	fig|562.95414.peg.4287					S10p	SSU ribosomal protein S10p (S20e)	SSU ribosomal protein S10p (S20e)	antibiotic target in susceptible species	26124155
K-mer Search	Antibiotic Resistance	PATRIC	Escherichia coli 3AS-K2-500	fig|562.95414.peg.3243					TolC/OpmH	Outer membrane channel TolC (OpmH)	Outer membrane channel TolC (OpmH)	efflux pump conferring antibiotic resistance	6219270
K-mer Search	Antibiotic Resistance	PATRIC	Escherichia coli 3AS-K2-500	fig|562.95414.peg.2957					Ddl	D-alanine--D-alanine ligase (EC 6.3.2.4)	D-alanine--D-alanine ligase (EC 6.3.2.4)	antibiotic target in susceptible species	24303782;24033232
K-mer Search	Antibiotic Resistance	PATRIC	Escherichia coli 3AS-K2-500	fig|562.95414.peg.274					EmrKY-TolC	Multidrug efflux system EmrKY-TolC, membrane fusion component EmrK	Multidrug efflux system EmrKY-TolC, membrane fusion component EmrK	efflux pump conferring antibiotic resistance	20128927;12501312
K-mer Search	Antibiotic Resistance	PATRIC	Escherichia coli 3AS-K2-500	fig|562.95414.peg.2376					MacB	Macrolide export ATP-binding/permease protein MacB	Macrolide export ATP-binding/permease protein MacB	efflux pump conferring antibiotic resistance	11544226
K-mer Search	Antibiotic Resistance	PATRIC	Escherichia coli 3AS-K2-500	fig|562.95414.peg.1606					AcrEF-TolC	Multidrug efflux system AcrEF-TolC, inner-membrane proton/drug antiporter AcrF (RND type)	Multidrug efflux system AcrEF-TolC, inner-membrane proton/drug antiporter AcrF (RND type)	efflux pump conferring antibiotic resistance	1720861
K-mer Search	Antibiotic Resistance	PATRIC	Escherichia coli 3AS-K2-500	fig|562.95414.peg.3988					EmrAB-TolC	Multidrug efflux system EmrAB-OMF, membrane fusion component EmrA	Multidrug efflux system EmrAB-OMF, membrane fusion component EmrA	efflux pump conferring antibiotic resistance	1409590
