# Supplementary material for: Genomic Analysis of Multidrug-Resistant Escherichia coli Strains Isolated in Tamaulipas, Mexico
Source: Trop Med Infect Dis. 2023 Sep 26;8(10):458. doi: 10.3390/tropicalmed8100458 (PMC10610597; doi:10.3390/tropicalmed8100458)
Supplement: Supplementary file 1 [file tropicalmed-08-00458-s001.zip › Supplementary Tables/Table S3 Insertion sequences.xls]

## Sheet: Hoja1
Table S3. Insertion sequences detected.
IS	31HGR	87CLU	47C	3AS
IS66	1	1	1
ISL3	1	1	1	1
IS110		1	1	1			Presence
IS21	1	1	1				Absence
ISAs1	1	1	1	1
IS1	1	1	1	1
IS481	1
IS91	1	1	1	1
IS110_ssgr_IS1111	1	1	1
IS256		1	1
IS1380		1	1
Tn3		1	1	1
IS30		1	1	1
IS3_ssgr_IS3	1	1	1	1
IS3_ssgr_IS407	1			1
IS3_ssgr_IS51		1	1	1
IS3_ssgr_IS2		1	1	1
IS3_ssgr_IS150		1	1	0
IS4_ssgr_IS231		1	1	1
IS4_ssgr_IS10	1	1	1	1
IS4	1
IS5_ssgr_IS903		1	1	1
IS5_ssgr_IS5				1
IS200_IS605	1	1	1	1
IS200_IS605_ssgr_IS200				1
ISNCY_ssgr_ISPlu15	1	1	1	1
